# Supplementary material for: Plasma metabolites associated with colorectal cancer stage: Findings from an international consortium
Source: Int J Cancer. 2019 Oct 10;146(12):3256–66. doi: 10.1002/ijc.32666 (PMC7216900; doi:10.1002/ijc.32666)
Supplement: Supplementary file 3 — Supplementary Table S3 Plasma metabolite concentrations by individual cohort [file IJC-146-3256-s003.xlsx]

## Sheet: Table S3.
Supplementary Table S3. Plasma metabolite concentrations by individual cohort
Metabolite	Abbreviation	COLON Mean ± SD	EnCoRe Mean ± SD	ColoCare Mean ± SD	CORSA Mean ± SD
ACYLCARNITINES
Carnitine	C0	35.9 ± 7.29	39.03 ± 8.83	35.75 ± 10.14	37.41 ± 8.7
Acetylcarnitine	C2	5.94 ± 1.90	5.87 ± 1.96	7.82 ± 3.32	9.61 ± 3.56
Propionylcarnitine	C3	0.46 ± 0.15	0.48 ± 0.14	0.37 ± 0.15	0.37 ± 0.12
Butyrylcarnitine	C4	0.24 ± 0.09	0.25 ± 0.10	0.21 ± 0.09	0.24 ± 0.33
Valerylcarnitine	C5	0.17 ± 0.06	0.17 ± 0.06	0.20 ± 0.19	0.16 ± 0.08
Dodecenoylcarnitine	C12:1	0.11 ± 0.05	0.16 ± 0.04	0.15 ± 0.06	0.19 ± 0.08
Tetradecenoylcarnitine	C14:1	0.05 ± 0.02	0.05 ± 0.03	0.07 ± 0.04	0.11 ± 0.06
Hexadecanoylcarnitine	C16	0.10 ± 0.03	0.10 ± 0.02	0.13 ± 0.04	0.16 ± 0.06
Octadecanoylcarnitine	C18	0.05 ± 0.01	0.04 ± 0.01	0.06 ± 0.02	0.06 ± 0.02
Octadecenoylcarnitine	C18:1	0.08 ± 0.03	0.09 ± 0.03	0.15 ± 0.08	0.15 ± 0.06
Octadecadienylcarnitine	C18:2	0.03 ± 0.01	0.04 ± 0.01	0.05 ± 0.04	0.06 ± 0.02
AMINO ACIDS
Alanine	Ala	383.73 ± 100.56	411.50 ± 105.37	326.32 ± 95.61	333.21 ± 128.54
Arginine	Arg	81.27 ± 23.35	82.43 ± 23.41	50.65 ± 23.25	55.67 ± 22.15
Asparagine	Asn	43.44 ± 9.00	45.10 ± 12.36	41.40 ± 9.77	38.54 ± 11.86
Aspartate	Asp	11.87 ± 3.98	10.44 ± 3.85	7.45 ± 3.26	8.20 ± 3.31
Citrulline	Cit	36.51 ± 10.17	33.54 ± 11.35	28.28 ± 10.65	26.06 ± 11.19
Glutamine	Gln	695.48 ± 98.56	698.58 ± 109.20	664.43 ± 111.99	659.45 ± 212.02
Glutamate	Glu	79.86 ± 29.57	75.85 ± 30.43	61.51 ± 31.74	82.82 ± 49.48
Glycine	Gly	215.74 ± 59.66	219.88 ± 61.98	215.67 ± 61.27	195.00 ± 69.29
Histidine	His	71.01 ± 12.41	77.53 ± 15.41	66.81 ± 14.81	65.32 ± 19.77
Isoleucine	Ile	75.09 ± 23.99	82.47 ± 24.16	72.87 ± 23.02	66.69 ± 25.30
Leucine	Leu	133.34 ± 42.32	132.52 ± 39.79	125.92 ± 40.13	122.04 ± 37.45
Lysine	Lys	193.08 ± 41.77	204.04 ± 52.03	185.1 ± 49.11	182.45 ± 62.50
Methionine	Met	20.21 ± 5.78	21.53 ± 6.83	17.97 ± 5.87	18.09 ± 5.04
Ornithine	Orn	71.13 ± 24.53	75.33 ± 23.63	89.91 ± 32.62	69.69 ± 27.78
Phenylalanine	Phe	62.65 ± 13.62	68.78 ± 24.34	57.11 ± 12.34	56.55 ± 18.33
Proline	Pro	242.54 ± 79.23	244.50 ± 79.61	185.88 ± 65.45	177.2 ± 94.24
Serine	Ser	92.97 ± 20.36	91.11 ± 24.38	97.86 ± 22.19	95.41 ± 33.68
Threonine	Thr	108.73 ± 27.63	115.66 ± 31.86	106.99 ± 30.85	94.83 ± 32.85
Tryptophan	Trp	53.03 ± 10.97	56.57 ± 13.10	47.45 ± 15.57	48.44 ± 16.59
Tyrosine	Tyr	74.57 ± 24.06	73.16 ± 19.21	61.50 ± 17.17	57.03 ± 19.05
Valine	Val	241.4 ± 64.04	233.04 ± 54.47	222.68 ± 57.69	212.41 ± 77.64
BIOGENIC AMINES
Creatinine	Creatinine	74.99 ± 18.89	83.66 ± 20.72	79.90 ± 31.40	78.96 ± 26.52
Kynurenine	Kynurenine	2.68 ± 0.74	2.94 ± 0.87	2.54 ± 1.00	2.56 ± 1.00
Sarcosine	Sarcosine	4.40 ± 1.09	6.45 ± 2.93	2.33 ± 1.15	3.71 ± 1.58
Trans 4-Hydroxyproline	t4-OH-Pro	10.18 ± 4.99	11.91 ± 7.36	8.70 ± 4.47	9.04 ± 12.21
Asymmetric dimethylarginine	ADMA	0.46 ± 0.10	0.51 ± 0.13	0.47 ± 0.09	0.47 ± 0.14
Symmetric dimethylarginine	SDMA	0.46 ± 0.10	0.50 ± 0.16	0.51 ± 0.18	0.54 ± 0.27
GLYCEROPHOSPHOLIPIDS
Lysophosphatidylcholine (acyl) C16:0	lysoPC a C16:0	90.32 ± 20.03	98.23 ± 21.92	88.26 ± 32.28	107.38 ± 31.42
Lysophosphatidylcholine (acyl) C16:1	lysoPC a C16:1	2.57 ± 0.93	2.65 ± 0.82	2.42 ± 1.06	2.68 ± 1.14
Lysophosphatidylcholine (acyl) C17:0	lysoPC a C17:0	1.56 ± 0.48	1.60 ± 0.51	1.51 ± 0.70	1.63 ± 0.59
Lysophosphatidylcholine (acyl) C18:0	lysoPC a C18:0	26.31 ± 6.84	28.42 ± 7.59	23.67 ± 10.18	28.62 ± 8.75
Lysophosphatidylcholine (acyl) C18:1	lysoPC a C18:1	17.93 ± 5.34	20.65 ± 5.83	17.81 ± 7.13	18.69 ± 7.33
Lysophosphatidylcholine (acyl) C18:2	lysoPC a C18:2	29.25 ± 10.34	32.62 ± 11.96	22.27 ± 11.31	23.07 ± 10.49
Lysophosphatidylcholine (acyl) C20:3	lysoPC a C20:3	2.04 ± 0.70	2.36 ± 0.75	1.81 ± 0.83	2.12 ± 0.84
Lysophosphatidylcholine (acyl) C20:4	lysoPC a C20:4	5.88 ± 1.71	6.34 ± 1.96	5.64 ± 2.26	7.42 ± 2.51
Lysophosphatidylcholine (acyl) C28:1	lysoPC a C28:1	0.28 ± 0.08	0.22 ± 0.07	0.21 ± 0.07	0.26 ± 0.08
Phosphatidylcholine (diacyl) C28:1	PC aa C28:1	2.99 ± 0.76	2.70 ± 0.73	2.62 ± 0.71	2.58 ± 0.81
Phosphatidylcholine (diacyl) C30:0	PC aa C30:0	4.03 ± 1.32	3.91 ± 1.46	3.71 ± 1.39	3.46 ± 1.58
Phosphatidylcholine (diacyl) C32:0	PC aa C32:0	26.66 ± 5.49	26.01 ± 5.98	23.45 ± 5.29	27.25 ± 8.95
Phosphatidylcholine (diacyl) C32:1	PC aa C32:1	31.98 ± 16.08	30.12 ± 15.42	28.66 ± 15.22	28.33 ± 18.37
Phosphatidylcholine (diacyl) C32:2	PC aa C32:2	8.34 ± 3.10	7.93 ± 3.14	5.45 ± 2.85	4.96 ± 3.15
Phosphatidylcholine (diacyl) C32:3	PC aa C32:3	0.90 ± 0.25	0.80 ± 0.26	0.66 ± 0.23	0.63 ± 0.21
Phosphatidylcholine (diacyl) C34:1	PC aa C34:1	364.98 ± 82.56	339.14 ± 79.14	345.98 ± 79.43	346.16 ± 97.47
Phosphatidylcholine (diacyl) C34:2	PC aa C34:2	739.86 ± 128.59	600.02 ± 97.89	543.17 ± 103.54	586.29 ± 144.40
Phosphatidylcholine (diacyl) C34:3	PC aa C34:3	30.14 ± 10.14	27.87 ± 10.07	20.73 ± 9.92	19.80 ± 8.65
Phosphatidylcholine (diacyl) C34:4	PC aa C34:4	3.09 ± 1.18	2.98 ± 1.17	2.25 ± 1.18	2.09 ± 1.01
Phosphatidylcholine (diacyl) C36:0	PC aa C36:0	3.24 ± 1.03	2.75 ± 0.76	2.64 ± 0.90	2.66 ± 0.97
Phosphatidylcholine (diacyl) C36:1	PC aa C36:1	62.8 ± 17.75	64.36 ± 18.49	54.10 ± 18.82	52.03 ± 19.49
Phosphatidylcholine (diacyl) C36:2	PC aa C36:2	384.62 ± 80.43	344.45 ± 72.99	274.54 ± 79.12	289.54 ± 96.61
Phosphatidylcholine (diacyl) C36:3	PC aa C36:3	192.32 ± 43.96	193.01 ± 46.05	159.20 ± 46.06	163.80 ± 48.08
Phosphatidylcholine (diacyl) C36:4	PC aa C36:4	290.65 ± 72.19	275.37 ± 63.28	260.46 ± 64.48	299.70 ± 75.99
Phosphatidylcholine (diacyl) C36:5	PC aa C36:5	45.63 ± 27.7	41.16 ± 19.31	32.35 ± 19.57	27.23 ± 14.00
Phosphatidylcholine (diacyl) C36:6	PC aa C36:6	1.54 ± 0.64	1.38 ± 0.56	1.04 ± 0.59	0.82 ± 0.40
Phosphatidylcholine (diacyl) C38:0	PC aa C38:0	2.88 ± 0.89	2.68 ± 0.70	2.35 ± 0.77	2.57 ± 0.89
Phosphatidylcholine (diacyl) C38:3	PC aa C38:3	53.08 ± 13.67	58.37 ± 16.26	47.32 ± 15.93	51.06 ± 15.52
Phosphatidylcholine (diacyl) C38:4	PC aa C38:4	131.10 ± 35.15	135.83 ± 34.40	119.84 ± 33.47	142.23 ± 37.06
Phosphatidylcholine (diacyl) C38:5	PC aa C38:5	66.05 ± 19.05	66.04 ± 18.03	54.62 ± 16.51	57.51 ± 14.47
Phosphatidylcholine (diacyl) C38:6	PC aa C38:6	101.14 ± 33.50	93.43 ± 26.97	83.63 ± 27.23	86.38 ± 27.65
Phosphatidylcholine (diacyl) C40:2	PC aa C40:2	0.27 ± 0.09	0.27 ± 0.09	0.21 ± 0.07	0.22 ± 0.05
Phosphatidylcholine (diacyl) C40:3	PC aa C40:3	0.37 ± 0.14	0.43 ± 0.13	0.33 ± 0.11	0.34 ± 0.09
Phosphatidylcholine (diacyl) C40:4	PC aa C40:4	3.00 ± 0.84	3.07 ± 0.80	2.85 ± 0.99	3.36 ± 0.88
Phosphatidylcholine (diacyl) C40:5	PC aa C40:5	8.24 ± 2.43	8.44 ± 2.54	7.17 ± 2.47	7.73 ± 2.04
Phosphatidylcholine (diacyl) C40:6	PC aa C40:6	28.28 ± 10.18	27.02 ± 8.49	23.06 ± 7.59	23.63 ± 7.46
Phosphatidylcholine (diacyl) C42:0	PC aa C42:0	0.35 ± 0.11	0.33 ± 0.09	0.28 ± 0.09	0.31 ± 0.10
Phosphatidylcholine (diacyl) C42:1	PC aa C42:1	0.18 ± 0.05	0.17 ± 0.04	0.14 ± 0.04	0.16 ± 0.05
Phosphatidylcholine (diacyl) C42:2	PC aa C42:2	0.16 ± 0.04	0.15 ± 0.04	0.12 ± 0.04	0.12 ± 0.03
Phosphatidylcholine (diacyl) C42:4	PC aa C42:4	0.10 ± 0.02	0.10 ± 0.02	0.10 ± 0.03	0.11 ± 0.03
Phosphatidylcholine (diacyl) C42:5	PC aa C42:5	0.25 ± 0.11	0.24 ± 0.08	0.21 ± 0.07	0.21 ± 0.05
Phosphatidylcholine (diacyl) C42:6	PC aa C42:6	0.32 ± 0.10	0.35 ± 0.09	0.31 ± 0.10	0.30 ± 0.07
Phosphatidylcholine (acyl-alkyl) C30:0	PC ae C30:0	0.34 ± 0.09	0.29 ± 0.09	0.30 ± 0.11	0.31 ± 0.11
Phosphatidylcholine (acyl-alkyl) C30:2	PC ae C30:2	0.08 ± 0.02	0.07 ± 0.02	0.07 ± 0.02	0.08 ± 0.03
Phosphatidylcholine (acyl-alkyl) C32:1	PC ae C32:1	5.27 ± 1.24	4.69 ± 1.20	4.26 ± 1.07	5.14 ± 1.73
Phosphatidylcholine (acyl-alkyl) C32:2	PC ae C32:2	1.37 ± 0.36	1.11 ± 0.31	1.04 ± 0.28	1.22 ± 0.43
Phosphatidylcholine (acyl-alkyl) C34:0	PC ae C34:0	2.46 ± 0.63	2.18 ± 0.62	2.03 ± 0.66	2.13 ± 0.80
Phosphatidylcholine (acyl-alkyl) C34:1	PC ae C34:1	18.06 ± 3.9	16.39 ± 3.70	15.87 ± 4.10	16.6 ± 4.76
Phosphatidylcholine (acyl-alkyl) C34:2	PC ae C34:2	20.31 ± 5.41	19.3 ± 5.40	16.29 ± 5.99	17.27 ± 6.09
Phosphatidylcholine (acyl-alkyl) C34:3	PC ae C34:3	13.16 ± 4.00	11.93 ± 3.73	10.43 ± 4.15	11.35 ± 4.17
Phosphatidylcholine (acyl-alkyl) C36:0	PC ae C36:0	1.17 ± 0.32	0.97 ± 0.28	1.00 ± 0.29	1.18 ± 0.49
Phosphatidylcholine (acyl-alkyl) C36:1	PC ae C36:1	11.48 ± 2.69	10.92 ± 2.67	10.4 ± 2.93	9.89 ± 2.91
Phosphatidylcholine (acyl-alkyl) C36:2	PC ae C36:2	21.75 ± 5.40	19.48 ± 5.08	17.47 ± 5.75	17.08 ± 5.95
Phosphatidylcholine (acyl-alkyl) C36:3	PC ae C36:3	11.41 ± 2.88	10.63 ± 2.86	9.39 ± 3.40	9.97 ± 2.96
Phosphatidylcholine (acyl-alkyl) C36:4	PC ae C36:4	26.27 ± 6.42	24.65 ± 5.96	22.21 ± 6.93	28.14 ± 8.71
Phosphatidylcholine (acyl-alkyl) C36:5	PC ae C36:5	18.31 ± 4.95	16.22 ± 4.24	14.73 ± 4.56	18.03 ± 6.02
Phosphatidylcholine (acyl-alkyl) C38:0	PC ae C38:0	2.49 ± 0.81	2.25 ± 0.70	1.82 ± 0.76	1.64 ± 0.55
Phosphatidylcholine (acyl-alkyl) C38:2	PC ae C38:2	2.20 ± 0.55	2.39 ± 0.61	1.68 ± 0.58	1.78 ± 0.56
Phosphatidylcholine (acyl-alkyl) C38:3	PC ae C38:3	4.76 ± 1.11	4.70 ± 1.12	4.16 ± 1.25	4.27 ± 1.13
Phosphatidylcholine (acyl-alkyl) C38:4	PC ae C38:4	17.2 ± 3.62	15.94 ± 3.16	14.9 ± 3.93	18.05 ± 4.39
Phosphatidylcholine (acyl-alkyl) C38:5	PC ae C38:5	21.93 ± 4.68	22.04 ± 4.64	19.55 ± 5.27	23.26 ± 6.15
Phosphatidylcholine (acyl-alkyl) C38:6	PC ae C38:6	9.24 ± 2.65	8.42 ± 2.08	7.62 ± 2.46	8.30 ± 2.90
Phosphatidylcholine (acyl-alkyl) C40:1	PC ae C40:1	1.12 ± 0.29	1.10 ± 0.28	0.86 ± 0.31	0.90 ± 0.24
Phosphatidylcholine (acyl-alkyl) C40:2	PC ae C40:2	1.57 ± 0.41	1.54 ± 0.37	1.51 ± 0.45	1.53 ± 0.50
Phosphatidylcholine (acyl-alkyl) C40:3	PC ae C40:3	0.84 ± 0.18	0.84 ± 0.19	0.78 ± 0.21	0.84 ± 0.21
Phosphatidylcholine (acyl-alkyl) C40:4	PC ae C40:4	2.21 ± 0.45	2.17 ± 0.43	1.90 ± 0.5	2.40 ± 0.55
Phosphatidylcholine (acyl-alkyl) C40:5	PC ae C40:5	3.37 ± 0.68	3.38 ± 0.67	3.14 ± 0.79	3.48 ± 0.77
Phosphatidylcholine (acyl-alkyl) C40:6	PC ae C40:6	4.78 ± 1.24	4.46 ± 0.97	4.09 ± 1.25	4.25 ± 1.21
Phosphatidylcholine (acyl-alkyl) C42:1	PC ae C42:1	0.31 ± 0.06	0.30 ± 0.06	0.27 ± 0.07	0.31 ± 0.06
Phosphatidylcholine (acyl-alkyl) C42:2	PC ae C42:2	0.42 ± 0.11	0.40 ± 0.10	0.38 ± 0.12	0.37 ± 0.10
Phosphatidylcholine (acyl-alkyl) C42:3	PC ae C42:3	0.55 ± 0.14	0.52 ± 0.14	0.43 ± 0.14	0.45 ± 0.10
Phosphatidylcholine (acyl-alkyl) C42:4	PC ae C42:4	0.69 ± 0.16	0.67 ± 0.17	0.58 ± 0.19	0.70 ± 0.20
Phosphatidylcholine (acyl-alkyl) C42:5	PC ae C42:5	1.54 ± 0.33	1.62 ± 0.35	1.45 ± 0.39	1.63 ± 0.39
Phosphatidylcholine (acyl-alkyl) C44:3	PC ae C44:3	0.06 ± 0.02	0.06 ± 0.01	0.05 ± 0.02	0.05 ± 0.02
Phosphatidylcholine (acyl-alkyl) C44:4	PC ae C44:4	0.23 ± 0.06	0.23 ± 0.06	0.20 ± 0.06	0.23 ± 0.06
Phosphatidylcholine (acyl-alkyl) C44:5	PC ae C44:5	0.99 ± 0.27	1.01 ± 0.27	0.97 ± 0.33	1.13 ± 0.36
Phosphatidylcholine (acyl-alkyl) C44:6	PC ae C44:6	0.78 ± 0.22	0.77 ± 0.22	0.68 ± 0.22	0.80 ± 0.25
SPHINGOLIPIDS
Hydroxysphingomyelin C14:1	SM OH C14:1	0.15 ± 0.05	0.15 ± 0.06	0.14 ± 0.07	0.18 ± 0.08
Hydroxysphingomyelin C16:1	SM OH C16:1	6.12 ± 1.41	7.59 ± 1.98	6.54 ± 1.70	6.49 ± 1.99
Hydroxysphingomyelin C22:1	SM OH C22:1	13.88 ± 3.47	16.82 ± 3.95	15.49 ± 4.19	17.13 ± 4.98
Hydroxysphingomyelin C22:2	SM OH C22:2	0.04 ± 0.01	0.05 ± 0.01	0.04 ± 0.01	0.04 ± 0.02
Hydroxysphingomyelin C24:1	SM OH C24:1	0.10 ± 0.04	0.12 ± 0.04	0.12 ± 0.04	0.12 ± 0.04
Sphingomyelin C16:0	SM C16:0	3.99 ± 1.05	4.09 ± 1.07	4.26 ± 1.21	4.02 ± 1.49
Sphingomyelin C16:1	SM C16:1	1.85 ± 0.49	1.93 ± 0.50	2.09 ± 0.61	2.05 ± 0.76
Sphingomyelin C18:0	SM C18:0	4.40 ± 1.08	4.98 ± 1.29	4.51 ± 1.30	4.53 ± 1.43
Sphingomyelin C18:1	SM C18:1	3.31 ± 0.88	3.85 ± 0.97	3.90 ± 1.13	3.67 ± 1.26
Sphingomyelin C20:2	SM C20:2	0.31 ± 0.08	0.38 ± 0.10	0.34 ± 0.10	0.34 ± 0.12
Sphingomyelin C24:0	SM C24:0	67.22 ± 13.62	73.97 ± 14.39	72.56 ± 15.14	75.01 ± 19.08
Sphingomyelin C24:1	SM C24:1	9.47 ± 2.22	10.49 ± 2.46	9.77 ± 2.24	10.21 ± 2.61
Sphingomyelin C26:0	SM C26:0	12.04 ± 3.29	13.46 ± 3.37	15.41 ± 4.75	15.50 ± 4.98
Sphingomyelin C26:1	SM C26:1	5.67 ± 1.65	6.35 ± 1.77	6.80 ± 2.00	6.99 ± 2.21
HEXOSES
Hexoses	H1	5576.10 ± 1477.29	5513.99 ± 1231.93	4843.51 ± 1904.98	5317.45 ± 1648.64
