# Supplementary material for: Plasma metabolites associated with colorectal cancer stage: Findings from an international consortium
Source: Int J Cancer. 2019 Oct 10;146(12):3256–66. doi: 10.1002/ijc.32666 (PMC7216900; doi:10.1002/ijc.32666)
Supplement: Supplementary file 4 — Supplementary Table S4 Results of plasma metabolites in the total study population using multinomial analysis comparing stage II, III and IV vs. stage I colorectal cancer [file IJC-146-3256-s004.xlsx]

## Sheet: Table S4.
Supplementary Table S4. Results of plasma metabolites in the total study population using multinomial analysis comparing stage II, III and IV vs. stage I colorectal cancera
		Stage I		Stage II					Stage III					Stage IV
Metabolite	Abbreviation	Mean ± SDb	ORb	Mean ± SDb	ORc	95% CId	p-value	pFDRe	Mean ± SDb	ORc	95% CId	p-value	pFDRe	Mean ± SDb	ORc	95% CId	p-value	pFDRe
ACYLCARNITINES
Carnitine	C0	37.44 ± 8.54	ref.	37.18 ± 8.95	1.02891	(0.83-1.27)	0.790118	0.9617	37.08 ± 9.33	0.967601	(0.80-1.18)	0.742101	0.89327	33.40 ± 9.10	0.739344	(0.57-0.97)	0.0271973	0.146088
Acetylcarnitine	C2	7.06 ± 2.82	ref.	7.01 ± 3.33	0.907089	(0.73-1.12)	0.373085	0.904768	6.68 ± 2.59	0.917853	(0.75-1.12)	0.403968	0.664757	7.23 ± 3.20	0.839069	(0.63-1.12)	0.232332	0.511243
Propionylcarnitine	C3	0.43 ± 0.15	ref.	0.43 ± 0.15	1.04594	(0.85-1.28)	0.667788	0.958542	0.43 ± 0.15	1.04702	(0.86-1.27)	0.641335	0.843027	0.36 ± 0.14	0.940204	(0.71-1.25)	0.667519	0.856832
Butyrylcarnitine	C4	0.24 ± 0.21	ref.	0.23 ± 0.11	1.07787	(0.88-1.33)	0.480764	0.950474	0.23 ± 0.09	1.05885	(0.87-1.29)	0.571106	0.806997	0.19 ± 0.06	0.85949	(0.64-1.16)	0.324012	0.601737
Valerylcarnitine	C5	0.19 ± 0.13	ref.	0.17 ± 0.08	0.851985	(0.69-1.05)	0.141173	0.903425	0.19 ± 0.15	1.01131	(0.83-1.23)	0.909712	0.948668	0.20 ± 0.17	1.04214	(0.79-1.37)	0.765571	0.880746
Dodecenoylcarnitine	C12:1	0.15 ± 0.06	ref.	0.14 ± 0.07	0.961665	(0.78-1.19)	0.721062	0.958542	0.14 ± 0.06	1.01734	(0.83-1.25)	0.867639	0.946364	0.14 ± 0.05	0.996697	(0.75-1.33)	0.981911	0.996385
Tetradecenoylcarnitine	C14:1	0.07 ± 0.04	ref.	0.06 ± 0.04	0.947589	(0.77-1.17)	0.614631	0.958542	0.06 ± 0.04	1.01269	(0.83-1.23)	0.900352	0.948668	0.07 ± 0.03	1.04897	(0.79-1.39)	0.741417	0.87622
Hexadecanoylcarnitine	C16	0.12 ± 0.04	ref.	0.11 ± 0.04	0.839868	(0.68-1.04)	0.105757	0.903425	0.12 ± 0.04	1.01599	(0.84-1.24)	0.873567	0.946364	0.13 ± 0.05	1.10484	(0.84-1.46)	0.479614	0.716665
Octadecanoylcarnitine	C18	0.05 ± 0.02	ref.	0.05 ± 0.01	0.886778	(0.72-1.09)	0.262388	0.904768	0.05 ± 0.02	1.00867	(0.83-1.23)	0.93222	0.95424	0.06 ± 0.02	1.07094	(0.81-1.42)	0.631034	0.845715
Octadecenoylcarnitine	C18:1	0.11 ± 0.08	ref.	0.11 ± 0.06	0.918749	(0.75-1.13)	0.424479	0.911025	0.11 ± 0.06	0.987299	(0.81-1.20)	0.8967	0.948668	0.14 ± 0.07	1.05977	(0.81-1.39)	0.67456	0.856832
Octadecadienylcarnitine	C18:2	0.05 ± 0.04	ref.	0.04 ± 0.02	0.949315	(0.77-1.16)	0.615332	0.958542	0.04 ± 0.02	0.900349	(0.74-1.09)	0.28282	0.52906	0.05 ± 0.03	0.88583	(0.67-1.17)	0.391202	0.666149
AMINO ACIDS
Alanine	Ala	376.30 ± 116.82	ref.	359.66 ± 102.93	0.965068	(0.79-1.18)	0.731719	0.960843	374.75 ± 109.60	1.01163	(0.83-1.23)	0.907101	0.948668	322.74 ± 89.7	0.903209	(0.68-1.20)	0.486911	0.7193
Arginine	Arg	70.94 ± 27.17	ref.	69.19 ± 27.96	1.08911	(0.88-1.34)	0.425915	0.911025	68.74 ± 27.71	0.97611	(0.81-1.18)	0.805573	0.910647	54.34 ± 25.03	0.962784	(0.73-1.27)	0.787972	0.890751
Asparagine	Asn	43.65 ± 11.03	ref.	42.81 ± 10.87	0.885622	(0.72-1.09)	0.258028	0.904768	42.68 ± 10.27	0.858581	(0.70-1.05)	0.132982	0.384172	40.80 ± 10.84	0.807369	(0.60-1.08)	0.147891	0.404029
Aspartate	Asp	10.02 ± 4.60	ref.	9.70 ± 3.72	1.07398	(0.87-1.32)	0.499058	0.954081	9.65 ± 4.12	1.02243	(0.84-1.24)	0.82467	0.924199	7.18 ± 2.67	0.75162	(0.56-1.01)	0.0608956	0.239892
Citrulline	Cit	33.02 ± 11.68	ref.	32.95 ± 11.19	1.00271	(0.81-1.24)	0.979868	0.979868	32.16 ± 11.34	0.948002	(0.78-1.16)	0.596904	0.820796	23.79 ± 7.79	0.577224	(0.44-0.76)	0.000111462	0.0144901
Glutamine	Gln	693.31 ± 127.23	ref.	683.12 ± 126.91	0.920916	(0.75-1.14)	0.440307	0.911025	680.46 ± 109.60	0.896186	(0.74-1.09)	0.277831	0.52906	656.46 ± 113.96	0.860747	(0.64-1.15)	0.316011	0.601737
Glutamate	Glu	72.96 ± 36.06	ref.	69.80 ± 29.75	1.04381	(0.85-1.29)	0.690099	0.958542	72.78 ± 32.83	1.12119	(0.92-1.37)	0.25814	0.52906	72.52 ± 40.25	1.40994	(1.06-1.88)	0.0192183	0.131494
Glycine	Gly	216.58 ± 63.85	ref.	213.14 ± 62.80	0.89118	(0.72-1.10)	0.280266	0.904768	215.75 ± 61.91	0.912165	(0.75-1.11)	0.359723	0.623519	216.85 ± 55.01	0.924244	(0.69-1.23)	0.593348	0.820539
Histidine	His	73.47 ± 15.43	ref.	69.03 ± 14.85	0.766048	(0.61-0.95)	0.0175091	0.822639	72.09 ± 15.84	0.837548	(0.68-1.03)	0.0943446	0.360729	64.51 ± 13.90	0.64711	(0.49-0.86)	0.00279791	0.0464303
Isoleucine	Ile	75.46 ± 26.84	ref.	76.65 ± 23.37	1.11162	(0.91-1.36)	0.31043	0.904768	76.19 ± 23.00	1.04143	(0.86-1.26)	0.678205	0.855987	71.13 ± 24.61	0.983665	(0.74-1.31)	0.910051	0.961843
Leucine	Leu	133.58 ± 44.43	ref.	127.78 ± 39.31	0.905151	(0.74-1.11)	0.339612	0.904768	129.89 ± 38.86	0.936138	(0.77-1.14)	0.503158	0.759634	122.84 ± 40.96	0.799508	(0.60-1.06)	0.123603	0.38258
Lysine	Lys	198.92 ± 52.89	ref.	191.77 ± 50.54	0.913169	(0.74-1.13)	0.398047	0.911025	191.37 ± 48.55	0.85522	(0.70-1.04)	0.122977	0.384172	181.98 ± 44.21	0.801633	(0.60-1.07)	0.132821	0.401551
Methionine	Met	19.98 ± 6.43	ref.	19.22 ± 6.43	0.954709	(0.78-1.17)	0.65863	0.958542	19.91 ± 6.27	1.04857	(0.86-1.27)	0.631323	0.843027	18.20 ± 4.95	0.999349	(0.75-1.32)	0.996385	0.996385
Ornithine	Orn	75.80 ± 29.58	ref.	81.67 ± 29.65	1.06162	(0.86-1.31)	0.573228	0.958542	78.40 ± 28.55	0.955047	(0.79-1.16)	0.641997	0.843027	84.76 ± 28.16	0.945513	(0.71-1.26)	0.69901	0.869279
Phenylalanine	Phe	60.75 ± 14.86	ref.	62.13 ± 15.27	1.11224	(0.91-1.36)	0.305859	0.904768	63.01 ± 22.03	1.08246	(0.89-1.31)	0.417203	0.677955	58.13 ± 11.43	1.15122	(0.86-1.54)	0.339979	0.613851
Proline	Pro	223.56 ± 88.29	ref.	215.47 ± 75.22	1.00473	(0.82-1.23)	0.963825	0.978885	220.45 ± 83.43	1.01044	(0.83-1.23)	0.915921	0.948668	187.54 ± 64.17	0.994096	(0.75-1.32)	0.967594	0.99045
Serine	Ser	94.66 ± 25.24	ref.	93.67 ± 23.04	0.927659	(0.76-1.14)	0.474239	0.950474	94.59 ± 23.43	0.972315	(0.80-1.18)	0.778699	0.901972	96.28 ± 21.54	0.934113	(0.70-1.25)	0.64308	0.852781
Threonine	Thr	111.04 ± 30.65	ref.	108.01 ± 30.13	0.928346	(0.75-1.14)	0.482548	0.950474	108.94 ± 31.31	0.892825	(0.73-1.09)	0.257398	0.52906	106.81 ± 32.20	0.949661	(0.71-1.27)	0.728857	0.869279
Tryptophan	Trp	52.98 ± 13.64	ref.	51.30 ± 14.33	0.919822	(0.74-1.14)	0.441497	0.911025	52.03 ± 14.6	0.891438	(0.73-1.09)	0.26413	0.52906	46.93 ± 14.67	0.773887	(0.58-1.03)	0.0760302	0.274553
Tyrosine	Tyr	70.01 ± 23.18	ref.	68.07 ± 21.22	0.962396	(0.78-1.18)	0.714552	0.958542	67.87 ± 20.48	0.937593	(0.77-1.14)	0.514619	0.760233	62.27 ± 14.97	1.0462	(0.78-1.40)	0.761154	0.880746
Valine	Val	236.23 ± 63.81	ref.	226.36 ± 60.56	0.862795	(0.70-1.07)	0.169616	0.903425	231.73 ± 59.19	0.915559	(0.75-1.12)	0.389282	0.648804	216.83 ± 59.68	0.822308	(0.62-1.10)	0.186099	0.468971
BIOGENIC AMINES
Creatinine	Creatinine	80.01 ± 19.10	ref.	79.66 ± 24.88	0.989112	(0.80-1.22)	0.917314	0.9617	80.73 ± 30.37	1.03009	(0.85-1.25)	0.768284	0.901972	73.76 ± 17.81	0.885479	(0.65-1.20)	0.43199	0.694269
Kynurenine	Kynurenine	2.67 ± 0.89	ref.	2.71 ± 0.92	1.12273	(0.91-1.39)	0.285111	0.904768	2.71 ± 0.94	1.1254	(0.92-1.38)	0.249472	0.52906	2.54 ± 0.84	1.31096	(0.97-1.76)	0.0742586	0.274553
Sarcosine	Sarcosine	4.47 ± 2.45	ref.	3.97 ± 2.17	0.959363	(0.78-1.18)	0.691917	0.958542	4.34 ± 2.71	0.969362	(0.80-1.17)	0.750139	0.894661	2.92 ± 1.99	1.13472	(0.86-1.49)	0.366291	0.652299
Trans 4-Hydroxyproline	t4-OH-Pro	10.04 ± 8.24	ref.	10.12 ± 6.36	1.11991	(0.91-1.38)	0.286545	0.904768	10.18 ± 5.76	1.13931	(0.94-1.39)	0.193795	0.449881	8.91 ± 4.69	1.19143	(0.90-1.59)	0.229771	0.511243
Asymmetric dimethylarginine	ADMA	0.47 ± 0.12	ref.	0.48 ± 0.11	1.01204	(0.82-1.25)	0.910078	0.9617	0.48 ± 0.12	0.973627	(0.80-1.18)	0.78855	0.901972	0.49 ± 0.08	1.35609	(1.03-1.79)	0.0329247	0.147593
Symmetric dimethylarginine	SDMA	0.49 ± 0.13	ref.	0.51 ± 0.20	1.05158	(0.85-1.29)	0.634903	0.958542	0.49 ± 0.17	1.00267	(0.82-1.22)	0.978908	0.978908	0.49 ± 0.13	1.16563	(0.86-1.58)	0.321414	0.601737
GLYCEROPHOSPHOLIPIDS
Lysophosphatidylcholine (acyl) C16:0	lysoPC a C16:0	96.79 ± 24.66	ref.	90.40 ± 28.34	0.791857	(0.64-0.98)	0.0343322	0.822639	94.62 ± 26.63	0.878435	(0.72-1.08)	0.21534	0.491127	85.50 ± 30.48	0.611147	(0.46-0.81)	0.000508233	0.0287018
Lysophosphatidylcholine (acyl) C16:1	lysoPC a C16:1	2.63 ± 0.99	ref.	2.47 ± 0.88	0.882364	(0.71-1.09)	0.244929	0.904768	2.61 ± 1.03	0.930747	(0.76-1.14)	0.479942	0.736502	2.27 ± 0.92	0.686211	(0.52-0.90)	0.00704889	0.076363
Lysophosphatidylcholine (acyl) C17:0	lysoPC a C17:0	1.64 ± 0.56	ref.	1.51 ± 0.57	0.772338	(0.62-0.96)	0.0202891	0.822639	1.59 ± 0.61	0.847709	(0.69-1.04)	0.116523	0.384172	1.43 ± 0.62	0.63026	(0.48-0.84)	0.00135288	0.0293124
Lysophosphatidylcholine (acyl) C18:0	lysoPC a C18:0	27.3 ± 7.93	ref.	25.61 ± 9.02	0.847923	(0.68-1.05)	0.137546	0.903425	26.32 ± 8.87	0.844176	(0.69-1.04)	0.107553	0.380193	23.51 ± 9.46	0.673694	(0.51-0.89)	0.00519727	0.0750717
Lysophosphatidylcholine (acyl) C18:1	lysoPC a C18:1	19.13 ± 6.15	ref.	18.22 ± 6.25	0.869135	(0.70-1.08)	0.208497	0.904768	19.17 ± 6.77	0.907949	(0.74-1.12)	0.359618	0.623519	17.18 ± 6.36	0.694937	(0.53-0.92)	0.0102281	0.0949749
Lysophosphatidylcholine (acyl) C18:2	lysoPC a C18:2	28.16 ± 10.80	ref.	26.73 ± 11.74	0.912245	(0.73-1.14)	0.411892	0.911025	27.84 ± 12.75	0.870949	(0.71-1.07)	0.188934	0.449367	22.29 ± 11.53	0.690101	(0.52-0.91)	0.00928601	0.0928601
Lysophosphatidylcholine (acyl) C20:3	lysoPC a C20:3	2.09 ± 0.76	ref.	1.97 ± 0.76	0.906658	(0.73-1.12)	0.367365	0.904768	2.14 ± 0.85	0.9815	(0.80-1.20)	0.856053	0.943109	1.79 ± 0.78	0.738285	(0.56-0.97)	0.0315968	0.146699
Lysophosphatidylcholine (acyl) C20:4	lysoPC a C20:4	6.42 ± 2.23	ref.	5.88 ± 2.06	0.84766	(0.69-1.05)	0.123694	0.903425	6.05 ± 2.03	0.875434	(0.72-1.07)	0.190117	0.449367	5.51 ± 2.23	0.679819	(0.51-0.90)	0.00655724	0.076363
Lysophosphatidylcholine (acyl) C28:1	lysoPC a C28:1	0.24 ± 0.08	ref.	0.23 ± 0.07	0.855833	(0.69-1.05)	0.14333	0.903425	0.23 ± 0.09	0.866711	(0.71-1.05)	0.153063	0.397963	0.22 ± 0.07	0.827199	(0.62-1.10)	0.193887	0.468971
Phosphatidylcholine (diacyl) C28:1	PC aa C28:1	2.84 ± 0.78	ref.	2.74 ± 0.70	0.865242	(0.70-1.06)	0.170818	0.903425	2.70 ± 0.78	0.818434	(0.67-0.99)	0.0443222	0.261904	2.69 ± 0.68	0.927072	(0.70-1.23)	0.59987	0.820539
Phosphatidylcholine (diacyl) C30:0	PC aa C30:0	3.72 ± 1.33	ref.	3.79 ± 1.28	1.04565	(0.85-1.29)	0.673683	0.958542	3.90 ± 1.50	1.07311	(0.88-1.30)	0.477056	0.736502	3.94 ± 1.62	1.14983	(0.87-1.52)	0.330455	0.605058
Phosphatidylcholine (diacyl) C32:0	PC aa C32:0	25.05 ± 5.57	ref.	25.25 ± 5.80	1.07042	(0.87-1.32)	0.523707	0.958542	25.11 ± 5.86	1.04402	(0.86-1.27)	0.667282	0.850458	26.73 ± 8.17	1.62061	(1.21-2.16)	0.00108032	0.0287018
Phosphatidylcholine (diacyl) C32:1	PC aa C32:1	29.56 ± 16.76	ref.	29.32 ± 14.34	1.04529	(0.85-1.28)	0.674112	0.958542	31.04 ± 16.93	1.11276	(0.92-1.35)	0.278238	0.52906	28.02 ± 12.42	1.02268	(0.78-1.35)	0.873335	0.938294
Phosphatidylcholine (diacyl) C32:2	PC aa C32:2	7.21 ± 3.40	ref.	6.80 ± 2.97	0.962496	(0.78-1.19)	0.722593	0.958542	7.08 ± 3.49	0.913718	(0.75-1.11)	0.370459	0.63368	5.45 ± 3.10	0.77298	(0.58-1.02)	0.0710463	0.271648
Phosphatidylcholine (diacyl) C32:3	PC aa C32:3	0.80 ± 0.27	ref.	0.75 ± 0.23	0.839662	(0.68-1.03)	0.1005	0.903425	0.77 ± 0.28	0.840323	(0.69-1.02)	0.0814896	0.331051	0.67 ± 0.23	0.80723	(0.61-1.08)	0.143548	0.404029
Phosphatidylcholine (diacyl) C34:1	PC aa C34:1	344.32 ± 81.50	ref.	345.85 ± 80.62	0.992876	(0.81-1.22)	0.945922	0.97047	352.57 ± 83.48	1.08257	(0.89-1.31)	0.42316	0.679146	355.96 ± 82.74	1.1114	(0.84-1.47)	0.459286	0.694269
Phosphatidylcholine (diacyl) C34:2	PC aa C34:2	627.25 ± 138.59	ref.	622.54 ± 140.09	1.00354	(0.82-1.23)	0.973314	0.979868	611.49 ± 134.40	0.94051	(0.77-1.14)	0.535873	0.782735	571.66 ± 132.54	0.926306	(0.70-1.23)	0.599133	0.820539
Phosphatidylcholine (diacyl) C34:3	PC aa C34:3	25.90 ± 11.49	ref.	25.29 ± 10.03	1.01972	(0.83-1.26)	0.855632	0.9617	25.68 ± 10.95	0.966224	(0.79-1.18)	0.732422	0.889858	20.74 ± 9.86	0.799814	(00.6-1.06)	0.121729	0.38258
Phosphatidylcholine (diacyl) C34:4	PC aa C34:4	2.85 ± 1.22	ref.	2.63 ± 1.14	0.888143	(0.72-1.10)	0.274783	0.904768	2.73 ± 1.28	0.863307	(0.71-1.05)	0.14966	0.397056	2.08 ± 1.12	0.655976	(0.50-0.87)	0.00285725	0.0464303
Phosphatidylcholine (diacyl) C36:0	PC aa C36:0	2.91 ± 0.92	ref.	2.88 ± 0.95	0.962343	(0.78-1.18)	0.717471	0.958542	2.77 ± 0.94	0.862536	(0.71-1.05)	0.138288	0.38594	2.74 ± 0.97	0.970826	(0.73-1.29)	0.837615	0.922796
Phosphatidylcholine (diacyl) C36:1	PC aa C36:1	58.67 ± 18.56	ref.	59.20 ± 18.45	1.05492	(0.86-1.30)	0.617614	0.958542	60.13 ± 20.21	1.00296	(0.82-1.22)	0.976492	0.978908	55.67 ± 17.73	1.00086	(0.75-1.33)	0.995242	0.996385
Phosphatidylcholine (diacyl) C36:2	PC aa C36:2	330.18 ± 88.75	ref.	330.74 ± 88.25	1.07191	(0.87-1.32)	0.517604	0.958542	324.20 ± 95.06	0.911178	(0.75-1.11)	0.352155	0.623519	291.62 ± 87.68	0.941151	(0.71-1.25)	0.678875	0.856832
Phosphatidylcholine (diacyl) C36:3	PC aa C36:3	180.07 ± 46.34	ref.	176.59 ± 44.09	0.980592	(0.79-1.21)	0.855357	0.9617	181.48 ± 52.38	0.955435	(0.78-1.16)	0.651218	0.846583	160.44 ± 45.68	0.810412	(0.61-1.07)	0.141733	0.404029
Phosphatidylcholine (diacyl) C36:4	PC aa C36:4	289.97 ± 70.02	ref.	272.80 ± 67.59	0.812963	(0.66-1.00)	0.051984	0.822639	274.37 ± 67.55	0.829227	(0.68-1.01)	0.0625462	0.304415	255.19 ± 65.58	0.695445	(0.52-0.92)	0.0118087	0.0959456
Phosphatidylcholine (diacyl) C36:5	PC aa C36:5	39.54 ± 21.18	ref.	37.98 ± 25.24	0.90173	(0.73-1.11)	0.324722	0.904768	38.77 ± 22.25	0.937132	(0.77-1.14)	0.50837	0.759634	30.77 ± 15.96	0.797372	(0.60-1.06)	0.117032	0.380354
Phosphatidylcholine (diacyl) C36:6	PC aa C36:6	1.34 ± 0.65	ref.	1.23 ± 0.60	0.868631	(0.70-1.07)	0.187719	0.904768	1.27 ± 0.65	0.857463	(0.70-1.04)	0.126195	0.384172	0.99 ± 0.54	0.726255	(0.55-0.96)	0.0266088	0.146088
Phosphatidylcholine (diacyl) C38:0	PC aa C38:0	2.65 ± 0.75	ref.	2.65 ± 0.82	1.01459	(0.82-1.25)	0.891918	0.9617	2.54 ± 0.85	0.859896	(0.71-1.05)	0.131494	0.384172	2.54 ± 0.88	1.05468	(0.79-1.40)	0.714124	0.869279
Phosphatidylcholine (diacyl) C38:3	PC aa C38:3	52.41 ± 14.27	ref.	51.87 ± 15.65	1.0134	(0.82-1.25)	0.900547	0.9617	53.29 ± 17.41	0.972878	(0.80-1.18)	0.783365	0.901972	48.24 ± 14.84	0.921854	(0.69-1.22)	0.572629	0.818041
Phosphatidylcholine (diacyl) C38:4	PC aa C38:4	135.27 ± 35.05	ref.	128.16 ± 33.69	0.87899	(0.71-1.08)	0.224735	0.904768	128.04 ± 35.87	0.829862	(0.68-1.01)	0.0632247	0.304415	120.25 ± 35.75	0.796517	(0.60-1.06)	0.115264	0.380354
Phosphatidylcholine (diacyl) C38:5	PC aa C38:5	63.56 ± 17.12	ref.	60.23 ± 18.56	0.845631	(0.69-1.04)	0.115665	0.903425	62.09 ± 19.13	0.888083	(0.73-1.08)	0.235026	0.526783	53.40 ± 14.84	0.708622	(0.53-0.94)	0.0172734	0.124752
Phosphatidylcholine (diacyl) C38:6	PC aa C38:6	94.16 ± 28.79	ref.	91.33 ± 31.43	0.904271	(0.74-1.11)	0.337467	0.904768	91.18 ± 30.46	0.90991	(0.75-1.10)	0.339451	0.62153	84.02 ± 23.29	0.884777	(0.67-1.17)	0.394565	0.666149
Phosphatidylcholine (diacyl) C40:2	PC aa C40:2	0.24 ± 0.08	ref.	0.25 ± 0.09	1.13848	(0.92-1.41)	0.23115	0.904768	0.25 ± 0.09	0.963861	(0.79-1.18)	0.72124	0.88454	0.22 ± 0.07	0.985497	(0.73-1.32)	0.922251	0.966876
Phosphatidylcholine (diacyl) C40:3	PC aa C40:3	0.37 ± 0.13	ref.	0.37 ± 0.14	1.04067	(0.84-1.29)	0.71141	0.958542	0.37 ± 0.13	0.956411	(0.78-1.17)	0.661835	0.850458	0.35 ± 0.10	1.0558	(0.79-1.41)	0.712348	0.869279
Phosphatidylcholine (diacyl) C40:4	PC aa C40:4	3.02 ± 0.81	ref.	2.96 ± 0.82	0.962814	(0.78-1.18)	0.720403	0.958542	3.03 ± 1.02	0.962603	(0.79-1.17)	0.701487	0.871529	2.84 ± 0.86	0.8415	(0.64-1.11)	0.225878	0.511243
Phosphatidylcholine (diacyl) C40:5	PC aa C40:5	7.86 ± 2.26	ref.	7.67 ± 2.29	0.960279	(0.78-1.18)	0.70052	0.958542	8.10 ± 2.83	1.04831	(0.86-1.27)	0.633279	0.843027	7.29 ± 2.21	0.951289	(0.72-1.26)	0.725716	0.869279
Phosphatidylcholine (diacyl) C40:6	PC aa C40:6	25.57 ± 7.73	ref.	25.96 ± 9.43	1.0496	(0.86-1.29)	0.643395	0.958542	25.72 ± 9.46	1.00386	(0.83-1.22)	0.968828	0.978908	24.01 ± 6.98	1.11425	(0.84-1.48)	0.450578	0.694269
Phosphatidylcholine (diacyl) C42:0	PC aa C42:0	0.32 ± 0.10	ref.	0.32 ± 0.10	1.02489	(0.83-1.27)	0.820844	0.9617	0.31 ± 0.10	0.85358	(0.70-1.04)	0.121571	0.384172	0.30 ± 0.11	1.02221	(0.76-1.37)	0.883255	0.941173
Phosphatidylcholine (diacyl) C42:1	PC aa C42:1	0.16 ± 0.05	ref.	0.16 ± 0.05	1.03314	(0.83-1.28)	0.764466	0.9617	0.15 ± 0.05	0.829734	(0.68-1.01)	0.0684643	0.305494	0.15 ± 0.05	0.894451	(0.67-1.20)	0.454556	0.694269
Phosphatidylcholine (diacyl) C42:2	PC aa C42:2	0.14 ± 0.04	ref.	0.14 ± 0.04	0.967612	(0.78-1.20)	0.768535	0.9617	0.14 ± 0.04	0.82785	(0.67-1.02)	0.0704986	0.305494	0.12 ± 0.04	0.726785	(0.55-0.97)	0.0292867	0.146088
Phosphatidylcholine (diacyl) C42:4	PC aa C42:4	0.10 ± 0.02	ref.	0.10 ± 0.02	1.02395	(0.83-1.27)	0.827187	0.9617	0.10 ± 0.03	0.819927	(0.67-1.00)	0.0485496	0.274411	0.10 ± 0.03	0.948869	(0.71-1.26)	0.718178	0.869279
Phosphatidylcholine (diacyl) C42:5	PC aa C42:5	0.23 ± 0.07	ref.	0.23 ± 0.10	1.03164	(0.84-1.27)	0.76869	0.9617	0.23 ± 0.09	1.02674	(0.84-1.25)	0.79096	0.901972	0.22 ± 0.07	1.08609	(0.82-1.44)	0.562356	0.812291
Phosphatidylcholine (diacyl) C42:6	PC aa C42:6	0.33 ± 0.09	ref.	0.31 ± 0.08	0.862518	(0.70-1.07)	0.173736	0.903425	0.33 ± 0.11	0.922005	(0.75-1.13)	0.43494	0.68954	0.31 ± 0.09	0.831765	(0.63-1.10)	0.189704	0.468971
Phosphatidylcholine (acyl-alkyl) C30:0	PC ae C30:0	0.31 ± 0.10	ref.	0.31 ± 0.09	0.950917	(0.77-1.17)	0.639667	0.958542	0.31 ± 0.11	0.948399	(0.78-1.16)	0.599812	0.820796	0.33 ± 0.12	1.13571	(0.85-1.51)	0.384986	0.666149
Phosphatidylcholine (acyl-alkyl) C30:2	PC ae C30:2	0.08 ± 0.02	ref.	0.07 ± 0.02	0.811906	(0.66-1.00)	0.0478595	0.822639	0.07 ± 0.02	0.787072	(0.65-0.96)	0.0160206	0.189335	0.07 ± 0.02	0.811238	(0.61-1.08)	0.14918	0.404029
Phosphatidylcholine (acyl-alkyl) C32:1	PC ae C32:1	4.86 ± 1.36	ref.	4.73 ± 1.12	0.962301	(0.78-1.19)	0.718897	0.958542	4.61 ± 1.29	0.852193	(0.70-1.04)	0.111133	0.380193	4.77 ± 1.48	1.17746	(0.88-1.58)	0.27437	0.548739
Phosphatidylcholine (acyl-alkyl) C32:2	PC ae C32:2	1.22 ± 0.38	ref.	1.16 ± 0.33	0.873286	(0.71-1.08)	0.205019	0.904768	1.13 ± 0.34	0.811057	(0.67-0.99)	0.0385738	0.249729	1.13 ± 0.35	0.989478	(0.74-1.32)	0.943143	0.980869
Phosphatidylcholine (acyl-alkyl) C34:0	PC ae C34:0	2.19 ± 0.66	ref.	2.18 ± 0.58	1.01456	(0.82-1.25)	0.892735	0.9617	2.21 ± 0.71	1.039	(0.85-1.27)	0.703927	0.871529	2.20 ± 0.81	1.20211	(0.90-1.60)	0.209229	0.494541
Phosphatidylcholine (acyl-alkyl) C34:1	PC ae C34:1	16.60 ± 4.10	ref.	16.57 ± 3.62	0.985559	(0.80-1.22)	0.893087	0.9617	16.55 ± 4.12	0.978947	(0.80-1.19)	0.834049	0.926721	17.40 ± 5.05	1.29002	(0.96-1.73)	0.0887933	0.303766
Phosphatidylcholine (acyl-alkyl) C34:2	PC ae C34:2	18.75 ± 5.67	ref.	18.5 ± 5.65	0.977385	(0.79-1.21)	0.83392	0.9617	18.17 ± 6.22	0.859897	(0.70-1.05)	0.139532	0.38594	16.85 ± 6.03	0.855357	(0.64-1.14)	0.285651	0.562647
Phosphatidylcholine (acyl-alkyl) C34:3	PC ae C34:3	12.15 ± 4.06	ref.	11.87 ± 4.17	0.914484	(0.74-1.14)	0.418087	0.911025	11.36 ± 4.04	0.784786	(0.64-0.96)	0.019279	0.191516	10.89 ± 4.49	0.777804	(0.58-1.04)	0.0886582	0.303766
Phosphatidylcholine (acyl-alkyl) C36:0	PC ae C36:0	1.02 ± 0.29	ref.	1.06 ± 0.30	1.16593	(0.94-1.44)	0.155418	0.903425	1.04 ± 0.32	1.12357	(0.92-1.37)	0.253015	0.52906	1.14 ± 0.44	1.47996	(1.11-1.97)	0.00685162	0.076363
Phosphatidylcholine (acyl-alkyl) C36:1	PC ae C36:1	10.9 ± 2.88	ref.	10.65 ± 2.48	0.90234	(0.73-1.11)	0.338756	0.904768	10.87 ± 3.00	0.946536	(0.78-1.15)	0.585603	0.818585	10.63 ± 3.03	0.954686	(0.72-1.27)	0.750811	0.879329
Phosphatidylcholine (acyl-alkyl) C36:2	PC ae C36:2	19.53 ± 5.99	ref.	19.19 ± 5.16	0.951233	(0.77-1.18)	0.648539	0.958542	19.13 ± 6.00	0.895634	(0.73-1.10)	0.284879	0.52906	18.07 ± 5.98	0.894033	(0.67-1.20)	0.451934	0.694269
Phosphatidylcholine (acyl-alkyl) C36:3	PC ae C36:3	10.53 ± 3.09	ref.	10.49 ± 3.04	1.00713	(0.81-1.25)	0.948075	0.97047	10.24 ± 3.31	0.869428	(0.71-1.06)	0.168656	0.429907	9.61 ± 3.34	0.828405	(0.62-1.10)	0.194803	0.468971
Phosphatidylcholine (acyl-alkyl) C36:4	PC ae C36:4	25.71 ± 7.44	ref.	24.45 ± 6.29	0.920086	(0.75-1.13)	0.436334	0.911025	23.96 ± 7.09	0.814312	(0.67-0.99)	0.0403408	0.249729	23.08 ± 6.87	0.849142	(0.64-1.12)	0.249425	0.522988
Phosphatidylcholine (acyl-alkyl) C36:5	PC ae C36:5	17.42 ± 5.08	ref.	16.37 ± 4.58	0.861625	(0.7-1.06)	0.167442	0.903425	15.91 ± 4.95	0.765353	(0.63-0.93)	0.00850041	0.142805	15.46 ± 5.15	0.827717	(0.62-1.10)	0.193773	0.468971
Phosphatidylcholine (acyl-alkyl) C38:0	PC ae C38:0	2.22 ± 0.83	ref.	2.11 ± 0.78	0.878867	(0.71-1.08)	0.22796	0.904768	2.11 ± 0.82	0.824992	(0.68-1.01)	0.057016	0.296978	1.79 ± 0.67	0.725487	(0.54-0.97)	0.0287573	0.146088
Phosphatidylcholine (acyl-alkyl) C38:2	PC ae C38:2	2.07 ± 0.64	ref.	2.02 ± 0.56	1.02206	(0.82-1.27)	0.842585	0.9617	2.06 ± 0.74	0.913895	(0.75-1.12)	0.3787	0.639363	1.77 ± 0.57	0.93814	(0.70-1.25)	0.665978	0.856832
Phosphatidylcholine (acyl-alkyl) C38:3	PC ae C38:3	4.56 ± 1.18	ref.	4.45 ± 1.07	0.943562	(0.76-1.16)	0.58743	0.958542	4.52 ± 1.30	0.911772	(0.75-1.11)	0.357791	0.623519	4.20 ± 1.17	0.84521	(0.64-1.12)	0.240255	0.512019
Phosphatidylcholine (acyl-alkyl) C38:4	PC ae C38:4	16.83 ± 3.98	ref.	15.95 ± 3.25	0.860351	(0.70-1.06)	0.165652	0.903425	15.76 ± 3.98	0.793526	(0.65-0.97)	0.0233224	0.202128	15.50 ± 4.26	0.850525	(0.64-1.13)	0.261828	0.54028
Phosphatidylcholine (acyl-alkyl) C38:5	PC ae C38:5	22.15 ± 5.35	ref.	21.24 ± 4.63	0.908087	(0.73-1.12)	0.375152	0.904768	20.69 ± 5.30	0.764105	(0.63-0.93)	0.00817414	0.142805	20.43 ± 5.56	0.859931	(0.65-1.14)	0.300907	0.583849
Phosphatidylcholine (acyl-alkyl) C38:6	PC ae C38:6	8.68 ± 2.49	ref.	8.39 ± 2.45	0.906935	(0.74-1.12)	0.361295	0.904768	8.18 ± 2.58	0.807457	(0.66-0.98)	0.0337175	0.243515	7.89 ± 2.56	0.85254	(0.64-1.13)	0.270144	0.54873
Phosphatidylcholine (acyl-alkyl) C40:1	PC ae C40:1	1.05 ± 0.30	ref.	1.01 ± 0.30	0.901211	(0.72-1.12)	0.357039	0.904768	0.99 ± 0.33	0.772252	(0.63-0.95)	0.0143036	0.189335	0.83 ± 0.29	0.621652	(0.47-0.82)	0.000905796	0.0287018
Phosphatidylcholine (acyl-alkyl) C40:2	PC ae C40:2	1.53 ± 0.40	ref.	1.54 ± 0.37	1.01168	(0.82-1.25)	0.91351	0.9617	1.52 ± 0.44	0.931679	(0.77-1.13)	0.481559	0.736502	1.62 ± 0.49	1.19139	(0.89-1.59)	0.235958	0.511243
Phosphatidylcholine (acyl-alkyl) C40:3	PC ae C40:3	0.83 ± 0.19	ref.	0.83 ± 0.18	0.966922	(0.78-1.20)	0.761776	0.9617	0.80 ± 0.21	0.781636	(0.64-0.96)	0.0175006	0.18959	0.81 ± 0.22	0.835065	(0.62-1.12)	0.22308	0.511243
Phosphatidylcholine (acyl-alkyl) C40:4	PC ae C40:4	2.16 ± 0.49	ref.	2.10 ± 0.44	0.975536	(0.79-1.21)	0.819776	0.9617	2.07 ± 0.51	0.846244	(0.69-1.03)	0.0994601	0.369423	2.03 ± 0.57	0.936138	(0.70-1.24)	0.649426	0.852781
Phosphatidylcholine (acyl-alkyl) C40:5	PC ae C40:5	3.37 ± 0.74	ref.	3.28 ± 0.66	0.907685	(0.73-1.12)	0.375827	0.904768	3.26 ± 0.77	0.830187	(0.68-1.01)	0.068965	0.305494	3.31 ± 0.83	0.958516	(0.72-1.28)	0.774585	0.883299
Phosphatidylcholine (acyl-alkyl) C40:6	PC ae C40:6	4.51 ± 1.22	ref.	4.37 ± 1.09	0.898821	(0.73-1.11)	0.323773	0.904768	4.34 ± 1.25	0.862284	(0.71-1.05)	0.145555	0.394212	4.30 ± 1.31	0.973666	(0.73-1.30)	0.856359	0.930432
Phosphatidylcholine (acyl-alkyl) C42:1	PC ae C42:1	0.30 ± 0.06	ref.	0.30 ± 0.06	0.933503	(0.74-1.17)	0.554181	0.958542	0.29 ± 0.07	0.769092	(0.62-0.95)	0.0148458	0.189335	0.27 ± 0.07	0.697213	(0.53-0.92)	0.0115385	0.0959456
Phosphatidylcholine (acyl-alkyl) C42:2	PC ae C42:2	0.40 ± 0.10	ref.	0.40 ± 0.11	1.01293	(0.82-1.26)	0.907617	0.9617	0.39 ± 0.12	0.846851	(0.69-1.04)	0.109091	0.380193	0.39 ± 0.13	0.884883	(0.66-1.19)	0.415542	0.684829
Phosphatidylcholine (acyl-alkyl) C42:3	PC ae C42:3	0.51 ± 0.14	ref.	0.50 ± 0.14	0.99023	(0.79-1.24)	0.931056	0.968298	0.48 ± 0.16	0.75742	(0.62-0.93)	0.00878797	0.142805	0.44 ± 0.14	0.716578	(0.53-0.96)	0.0257463	0.146088
Phosphatidylcholine (acyl-alkyl) C42:4	PC ae C42:4	0.66 ± 0.18	ref.	0.64 ± 0.17	0.984406	(0.79-1.22)	0.88581	0.9617	0.63 ± 0.19	0.823104	(0.67-1.01)	0.0571111	0.296978	0.63 ± 0.22	0.965483	(0.72-1.29)	0.811949	0.909943
Phosphatidylcholine (acyl-alkyl) C42:5	PC ae C42:5	1.57 ± 0.38	ref.	1.53 ± 0.33	0.944466	(0.76-1.17)	0.599932	0.958542	1.51 ± 0.37	0.804133	(0.66-0.98)	0.0329341	0.243515	1.55 ± 0.43	0.992074	(0.74-1.32)	0.956711	0.987083
Phosphatidylcholine (acyl-alkyl) C44:3	PC ae C44:3	0.06 ± 0.02	ref.	0.06 ± 0.02	1.15833	(0.92-1.46)	0.209338	0.904768	0.06 ± 0.02	0.895448	(0.74-1.09)	0.268981	0.52906	0.06 ± 0.02	0.893445	(0.68-1.17)	0.416165	0.684829
Phosphatidylcholine (acyl-alkyl) C44:4	PC ae C44:4	0.22 ± 0.06	ref.	0.22 ± 0.06	0.981521	(0.79-1.21)	0.863953	0.9617	0.21 ± 0.07	0.834396	(0.68-1.02)	0.075851	0.318085	0.21 ± 0.08	0.924316	(0.69-1.23)	0.590027	0.820539
Phosphatidylcholine (acyl-alkyl) C44:5	PC ae C44:5	1.02 ± 0.32	ref.	1.00 ± 0.28	0.976229	(0.79-1.21)	0.823327	0.9617	0.97 ± 0.30	0.812919	(0.67-0.99)	0.040125	0.249729	1.04 ± 0.35	0.969022	(0.73-1.29)	0.827975	0.919972
Phosphatidylcholine (acyl-alkyl) C44:6	PC ae C44:6	0.77 ± 0.23	ref.	0.75 ± 0.22	0.94202	(0.76-1.16)	0.581161	0.958542	0.72 ± 0.21	0.759791	(0.62-0.93)	0.0074352	0.142805	0.73 ± 0.25	0.876962	(0.66-1.17)	0.376935	0.662183
SPHINGOLIPIDS
Hydroxysphingomyelin C14:1	SM OH C14:1	4.15 ± 1.17	ref.	4.06 ± 1.07	0.87968	(0.71-1.09)	0.234618	0.904768	4.06 ± 1.16	0.888738	(0.73-1.08)	0.245096	0.52906	4.46 ± 1.29	1.24365	(0.93-1.67)	0.147147	0.404029
Hydroxysphingomyelin C16:1	SM OH C16:1	1.96 ± 0.56	ref.	1.93 ± 0.51	0.897207	(0.73-1.11)	0.311643	0.904768	1.95 ± 0.57	0.94256	(0.77-1.15)	0.557232	0.804891	2.26 ± 0.71	1.4361	(1.07-1.93)	0.0157933	0.120773
Hydroxysphingomyelin C22:1	SM OH C22:1	4.76 ± 1.22	ref.	4.56 ± 1.17	0.848177	(0.69-1.05)	0.129681	0.903425	4.61 ± 1.37	0.789084	(0.65-0.96)	0.0206248	0.191516	4.42 ± 1.26	0.732323	(0.55-0.97)	0.0303414	0.146088
Hydroxysphingomyelin C22:2	SM OH C22:2	3.83 ± 1.05	ref.	3.68 ± 1.03	0.813212	(0.66-1.01)	0.0569519	0.822639	3.67 ± 1.09	0.750811	(0.61-0.92)	0.0050945	0.142805	3.73 ± 1.05	0.740531	(0.56-0.98)	0.0383602	0.166227
Hydroxysphingomyelin C24:1	SM OH C24:1	0.35 ± 0.10	ref.	0.34 ± 0.09	0.824262	(0.67-1.02)	0.0739828	0.903425	0.34 ± 0.10	0.760996	(0.62-0.93)	0.00763264	0.142805	0.35 ± 0.11	0.824423	(0.62-1.10)	0.18992	0.468971
Sphingomyelin C16:0	SM C16:0	70.88 ± 13.78	ref.	71.80 ± 13.95	1.02201	(0.83-1.26)	0.840304	0.9617	70.57 ± 15.03	0.895649	(0.73-1.09)	0.277301	0.52906	77.93 ± 19.72	1.398	(1.03-1.89)	0.0293044	0.146088
Sphingomyelin C16:1	SM C16:1	10.35 ± 2.35	ref.	9.86 ± 2.37	0.813072	(0.66-1.00)	0.0488416	0.822639	9.70 ± 2.30	0.731913	(0.60-0.89)	0.00175167	0.113859	10.02 ± 2.46	0.905517	(0.68-1.21)	0.496858	0.725747
Sphingomyelin C18:0	SM C18:0	13.55 ± 3.93	ref.	13.54 ± 3.66	0.960028	(0.78-1.18)	0.7002	0.958542	13.75 ± 3.97	1.0101	(0.83-1.23)	0.919478	0.948668	17.12 ± 6.34	1.58924	(1.20-2.10)	0.00110391	0.0287018
Sphingomyelin C18:1	SM C18:1	6.54 ± 2.02	ref.	6.18 ± 1.78	0.811359	(0.66-1.00)	0.0464642	0.822639	6.26 ± 1.79	0.843597	(0.70-1.02)	0.0844641	0.332737	7.15 ± 2.40	1.11403	(0.84-1.48)	0.452636	0.694269
Sphingomyelin C20:2	SM C20:2	0.15 ± 0.06	ref.	0.15 ± 0.06	0.953354	(0.75-1.21)	0.692338	0.958542	0.15 ± 0.06	0.862898	(0.70-1.07)	0.177659	0.444147	0.17 ± 0.09	1.13776	(0.81-1.59)	0.451268	0.694269
Sphingomyelin C24:0	SM C24:0	6.84 ± 1.75	ref.	6.61 ± 1.79	0.857796	(0.69-1.06)	0.162346	0.903425	6.76 ± 1.90	0.800944	(0.65-0.98)	0.0322572	0.243515	6.53 ± 1.80	0.73993	(0.55-0.99)	0.0454275	0.190502
Sphingomyelin C24:1	SM C24:1	15.26 ± 3.84	ref.	15.51 ± 3.98	1.0756	(0.87-1.33)	0.493823	0.954081	15.38 ± 4.13	0.944632	(0.78-1.15)	0.569176	0.806997	17.04 ± 5.24	1.3962	(1.04-1.88)	0.0274783	0.146088
Sphingomyelin C26:0	SM C26:0	0.04 ± 0.01	ref.	0.04 ± 0.01	0.73359	(0.59-0.92)	0.00607396	0.789615	0.04 ± 0.01	0.678019	(0.55-0.84)	0.000292875	0.0380737	0.05 ± 0.02	0.922717	(0.68-1.25)	0.605937	0.820539
Sphingomyelin C26:1	SM C26:1	0.11 ± 0.03	ref.	0.11 ± 0.04	1.01904	(0.83-1.25)	0.85883	0.9617	0.11 ± 0.03	0.876211	(0.72-1.07)	0.189612	0.449367	0.13 ± 0.05	1.3086	(0.99-1.73)	0.0602166	0.239892
HEXOSES
Hexoses	H1	5262.75 ± 1483.93	ref.	5284.96 ± 1658.64	1.08616	(0.88-1.33)	0.432224	0.911025	5330.35 ± 1470.03	1.16446	(0.96-1.42)	0.127298	0.384172	4894.55 ± 2391.15	1.02613	(0.77-1.36)	0.85886	0.930432
Bold metabolites and corresponding p-values are significantly associated with colorectal cancer stage after FDR correction; a Analysed using multinomial logistic regression models analysing associations of colorectal cancer stage as independent variable (stage I is reference) and the residuals obtained from linear mixed models with log transformed Z-standardized metabolite concentrations as depen…
