# Supplementary material for: Plasma metabolites associated with colorectal cancer stage: Findings from an international consortium
Source: Int J Cancer. 2019 Oct 10;146(12):3256–66. doi: 10.1002/ijc.32666 (PMC7216900; doi:10.1002/ijc.32666)
Supplement: Supplementary file 5 — Supplementary Table S5 Results of the “Leave‐one‐out” multinomial analyses comparing stage II, III and IV vs. stage I colorectal cancer [file IJC-146-3256-s005.xlsx]

## Sheet: Table
Supplementary Table S5. Results of the ‘Leave-one-out’ multinomial analysesa comparing stage II, III and IV vs. stage I colorectal cancer
		ALL COHORTS (n=744)																	COLON, EnCoRe and ColoCare (n=688)													COLON, EnCoRe and CORSA (n=459)													COLON, ColoCare, CORSA (n=538)
		Stage I		Stage II					Stage III					Stage IV					Stage I	Stage II				Stage III				Stage IV				Stage I	Stage II				Stage III				Stage IV				Stage I	Stage II
Metabolite	Abbreviation	Mean ± SDb	ORb	Mean ± SDb	ORc	95% CId	p-value	pFDRe	Mean ± SDb	ORc	95% CId	p-value	pFDRe	Mean ± SDb	ORc	95% CId	p-value	pFDRe		ORc	95% CId	p-value	pFDRe	ORc	95% CId	p-value	pFDRe	ORc	95% CId	p-value	pFDRe		ORc	95% CId	p-value	pFDRe	ORc	95% CId	p-value	pFDRe	ORc	95% CId	p-value	pFDRe		ORc	95% CId	p-value	pFDRe
ACYLCARNITINES
Carnitine	C0	37.44 ± 8.54	ref.	37.18 ± 8.95	1.02891	(0.83-1.27)	0.790118	0.9617	37.08 ± 9.33	0.967601	(0.80-1.18)	0.742101	0.89327	33.40 ± 9.10	0.739344	(0.57-0.97)	0.0271973	0.146088	ref.	0.96	(0.77-1.2)	0.740623	0.957226	0.91	(0.73-1.12)	0.358703	0.647658	0.68	(0.5-0.91)	0.0105043	0.0827956	ref.	1.04	(0.8-1.34)	0.78952	0.968279	1.03	(0.82-1.3)	0.803844	0.982946	0.83	(0.5-1.4)	0.491669	0.885639	ref.	1.14	(0.88-1.47)	0.313188	0.996725
Acetylcarnitine	C2	7.06 ± 2.82	ref.	7.01 ± 3.33	0.907089	(0.73-1.12)	0.373085	0.904768	6.68 ± 2.59	0.917853	(0.75-1.12)	0.403968	0.664757	7.23 ± 3.20	0.839069	(0.63-1.12)	0.232332	0.511243	ref.	0.88	(0.7-1.11)	0.273613	0.711393	0.92	(0.74-1.13)	0.426819	0.693581	0.87	(0.64-1.19)	0.390267	0.629738	ref.	0.89	(0.69-1.15)	0.374622	0.823463	0.93	(0.73-1.18)	0.562828	0.982946	0.78	(0.45-1.35)	0.37121	0.883736	ref.	0.94	(0.73-1.21)	0.629215	0.996725
Propionylcarnitine	C3	0.43 ± 0.15	ref.	0.43 ± 0.15	1.04594	(0.85-1.28)	0.667788	0.958542	0.43 ± 0.15	1.04702	(0.86-1.27)	0.641335	0.843027	0.36 ± 0.14	0.940204	(0.71-1.25)	0.667519	0.856832	ref.	1.02	(0.82-1.27)	0.832051	0.957226	0.99	(0.81-1.22)	0.945045	0.971314	0.92	(0.67-1.25)	0.595715	0.730594	ref.	1	(0.77-1.3)	0.996559	0.996559	1.2	(0.94-1.52)	0.146345	0.982946	1.06	(0.61-1.83)	0.831472	0.960025	ref.	1.11	(0.87-1.42)	0.41124	0.996725
Butyrylcarnitine	C4	0.24 ± 0.21	ref.	0.23 ± 0.11	1.07787	(0.88-1.33)	0.480764	0.950474	0.23 ± 0.09	1.05885	(0.87-1.29)	0.571106	0.806997	0.19 ± 0.06	0.85949	(0.64-1.16)	0.324012	0.601737	ref.	1.11	(0.89-1.38)	0.35927	0.80526	1.06	(0.86-1.3)	0.584474	0.810046	0.87	(0.63-1.2)	0.392376	0.629738	ref.	1.02	(0.79-1.32)	0.858358	0.972765	1.06	(0.84-1.34)	0.641085	0.982946	0.77	(0.42-1.39)	0.380599	0.883736	ref.	1.13	(0.88-1.44)	0.341037	0.996725
Valerylcarnitine	C5	0.19 ± 0.13	ref.	0.17 ± 0.08	0.851985	(0.69-1.05)	0.141173	0.903425	0.19 ± 0.15	1.01131	(0.83-1.23)	0.909712	0.948668	0.20 ± 0.17	1.04214	(0.79-1.37)	0.765571	0.880746	ref.	0.83	(0.66-1.04)	0.110137	0.573401	1	(0.81-1.23)	0.992728	0.992728	1.08	(0.81-1.45)	0.604238	0.734121	ref.	0.91	(0.7-1.19)	0.496574	0.823463	1.01	(0.79-1.29)	0.954578	0.982946	0.99	(0.56-1.73)	0.966696	0.9818	ref.	0.87	(0.68-1.12)	0.272654	0.996725
Dodecenoylcarnitine	C12:1	0.15 ± 0.06	ref.	0.14 ± 0.07	0.961665	(0.78-1.19)	0.721062	0.958542	0.14 ± 0.06	1.01734	(0.83-1.25)	0.867639	0.946364	0.14 ± 0.05	0.996697	(0.75-1.33)	0.981911	0.996385	ref.	1.01	(0.81-1.27)	0.921733	0.976334	1.03	(0.84-1.28)	0.768099	0.891543	1.05	(0.77-1.42)	0.776508	0.855475	ref.	0.92	(0.71-1.19)	0.515304	0.823463	1	(0.79-1.27)	0.991109	0.991109	0.92	(0.53-1.57)	0.748167	0.933283	ref.	0.95	(0.74-1.22)	0.678855	0.996725
Tetradecenoylcarnitine	C14:1	0.07 ± 0.04	ref.	0.06 ± 0.04	0.947589	(0.77-1.17)	0.614631	0.958542	0.06 ± 0.04	1.01269	(0.83-1.23)	0.900352	0.948668	0.07 ± 0.03	1.04897	(0.79-1.39)	0.741417	0.87622	ref.	0.97	(0.77-1.21)	0.755462	0.957226	1.03	(0.84-1.27)	0.77872	0.894768	1.12	(0.82-1.52)	0.469568	0.656694	ref.	0.96	(0.74-1.24)	0.743058	0.962871	1.02	(0.8-1.28)	0.89886	0.982946	0.94	(0.55-1.6)	0.828029	0.960025	ref.	1.01	(0.79-1.3)	0.910032	0.996725
Hexadecanoylcarnitine	C16	0.12 ± 0.04	ref.	0.11 ± 0.04	0.839868	(0.68-1.04)	0.105757	0.903425	0.12 ± 0.04	1.01599	(0.84-1.24)	0.873567	0.946364	0.13 ± 0.05	1.10484	(0.84-1.46)	0.479614	0.716665	ref.	0.82	(0.65-1.02)	0.0786621	0.538214	0.98	(0.79-1.2)	0.826491	0.926239	1.09	(0.81-1.47)	0.550867	0.716127	ref.	0.9	(0.7-1.16)	0.424014	0.823463	1.15	(0.91-1.46)	0.231331	0.982946	1.13	(0.66-1.92)	0.664259	0.932482	ref.	0.84	(0.66-1.08)	0.181834	0.996725
Octadecanoylcarnitine	C18	0.05 ± 0.02	ref.	0.05 ± 0.01	0.886778	(0.72-1.09)	0.262388	0.904768	0.05 ± 0.02	1.00867	(0.83-1.23)	0.93222	0.95424	0.06 ± 0.02	1.07094	(0.81-1.42)	0.631034	0.845715	ref.	0.88	(0.7-1.1)	0.254987	0.711393	1	(0.81-1.23)	0.974119	0.98167	1.14	(0.84-1.53)	0.404919	0.639365	ref.	0.98	(0.76-1.27)	0.902903	0.972765	1.15	(0.91-1.45)	0.235435	0.982946	0.88	(0.52-1.51)	0.655605	0.932482	ref.	0.88	(0.69-1.13)	0.327989	0.996725
Octadecenoylcarnitine	C18:1	0.11 ± 0.08	ref.	0.11 ± 0.06	0.918749	(0.75-1.13)	0.424479	0.911025	0.11 ± 0.06	0.987299	(0.81-1.20)	0.8967	0.948668	0.14 ± 0.07	1.05977	(0.81-1.39)	0.67456	0.856832	ref.	0.89	(0.72-1.11)	0.306507	0.72447	0.95	(0.77-1.16)	0.603925	0.810046	1.02	(0.76-1.36)	0.914301	0.935898	ref.	1.02	(0.79-1.32)	0.85409	0.972765	1.1	(0.87-1.39)	0.412184	0.982946	1.27	(0.76-2.13)	0.366322	0.883736	ref.	0.9	(0.7-1.15)	0.394432	0.996725
Octadecadienylcarnitine	C18:2	0.05 ± 0.04	ref.	0.04 ± 0.02	0.949315	(0.77-1.16)	0.615332	0.958542	0.04 ± 0.02	0.900349	(0.74-1.09)	0.28282	0.52906	0.05 ± 0.03	0.88583	(0.67-1.17)	0.391202	0.666149	ref.	0.93	(0.75-1.15)	0.525303	0.93547	0.87	(0.71-1.06)	0.168593	0.42751	0.83	(0.62-1.12)	0.229038	0.465234	ref.	1.06	(0.83-1.37)	0.640931	0.921722	0.97	(0.77-1.22)	0.784449	0.982946	1.11	(0.65-1.87)	0.704607	0.933283	ref.	0.92	(0.72-1.16)	0.467255	0.996725
AMINO ACIDS
Alanine	Ala	376.30 ± 116.82	ref.	359.66 ± 102.93	0.965068	(0.79-1.18)	0.731719	0.960843	374.75 ± 109.60	1.01163	(0.83-1.23)	0.907101	0.948668	322.74 ± 89.7	0.903209	(0.68-1.20)	0.486911	0.7193	ref.	0.93	(0.75-1.15)	0.510099	0.928132	0.95	(0.77-1.16)	0.610611	0.810046	0.87	(0.64-1.18)	0.366553	0.617579	ref.	0.91	(0.71-1.17)	0.472454	0.823463	1.08	(0.85-1.37)	0.531876	0.982946	1.07	(0.62-1.85)	0.816615	0.960025	ref.	1.03	(0.8-1.31)	0.840919	0.996725
Arginine	Arg	70.94 ± 27.17	ref.	69.19 ± 27.96	1.08911	(0.88-1.34)	0.425915	0.911025	68.74 ± 27.71	0.97611	(0.81-1.18)	0.805573	0.910647	54.34 ± 25.03	0.962784	(0.73-1.27)	0.787972	0.890751	ref.	1.09	(0.87-1.36)	0.472479	0.928132	0.93	(0.75-1.14)	0.468667	0.722924	0.94	(0.7-1.27)	0.700454	0.798764	ref.	0.92	(0.71-1.19)	0.532506	0.823463	0.93	(0.73-1.18)	0.536842	0.982946	0.83	(0.49-1.39)	0.479957	0.885639	ref.	1.21	(0.94-1.55)	0.137281	0.996725
Asparagine	Asn	43.65 ± 11.03	ref.	42.81 ± 10.87	0.885622	(0.72-1.09)	0.258028	0.904768	42.68 ± 10.27	0.858581	(0.70-1.05)	0.132982	0.384172	40.80 ± 10.84	0.807369	(0.60-1.08)	0.147891	0.404029	ref.	0.82	(0.65-1.02)	0.073292	0.538214	0.76	(0.61-0.94)	0.0106252	0.146565	0.71	(0.52-0.97)	0.0331919	0.139192	ref.	0.87	(0.67-1.13)	0.295449	0.800173	0.92	(0.72-1.17)	0.488306	0.982946	0.98	(0.56-1.71)	0.946277	0.96863	ref.	1.02	(0.8-1.31)	0.84812	0.996725
Aspartate	Asp	10.02 ± 4.60	ref.	9.70 ± 3.72	1.07398	(0.87-1.32)	0.499058	0.954081	9.65 ± 4.12	1.02243	(0.84-1.24)	0.82467	0.924199	7.18 ± 2.67	0.75162	(0.56-1.01)	0.0608956	0.239892	ref.	1.07	(0.86-1.33)	0.542592	0.953202	1.03	(0.83-1.26)	0.810537	0.916259	0.77	(0.56-1.06)	0.103877	0.329367	ref.	1.04	(0.81-1.33)	0.770297	0.962871	1.13	(0.9-1.43)	0.297892	0.982946	0.67	(0.39-1.14)	0.136605	0.723762	ref.	1.03	(0.81-1.31)	0.820483	0.996725
Citrulline	Cit	33.02 ± 11.68	ref.	32.95 ± 11.19	1.00271	(0.81-1.24)	0.979868	0.979868	32.16 ± 11.34	0.948002	(0.78-1.16)	0.596904	0.820796	23.79 ± 7.79	0.577224	(0.44-0.76)	0.000111462	0.0144901	ref.	1.06	(0.85-1.33)	0.582459	0.957226	0.95	(0.77-1.17)	0.616881	0.810046	0.55	(0.41-0.74)	9.99468e-05	0.00649654	ref.	0.9	(0.7-1.16)	0.402314	0.823463	0.98	(0.78-1.24)	0.881514	0.982946	0.63	(0.38-1.05)	0.0750472	0.723762	ref.	1	(0.78-1.3)	0.974227	0.996725
Glutamine	Gln	693.31 ± 127.23	ref.	683.12 ± 126.91	0.920916	(0.75-1.14)	0.440307	0.911025	680.46 ± 109.60	0.896186	(0.74-1.09)	0.277831	0.52906	656.46 ± 113.96	0.860747	(0.64-1.15)	0.316011	0.601737	ref.	0.84	(0.67-1.04)	0.111808	0.573401	0.8	(0.65-0.99)	0.041012	0.226441	0.75	(0.55-1.02)	0.0632872	0.231046	ref.	0.89	(0.69-1.16)	0.398914	0.823463	0.93	(0.73-1.18)	0.54597	0.982946	1.01	(0.58-1.75)	0.97603	0.983596	ref.	0.99	(0.77-1.26)	0.91841	0.996725
Glutamate	Glu	72.96 ± 36.06	ref.	69.80 ± 29.75	1.04381	(0.85-1.29)	0.690099	0.958542	72.78 ± 32.83	1.12119	(0.92-1.37)	0.25814	0.52906	72.52 ± 40.25	1.40994	(1.06-1.88)	0.0192183	0.131494	ref.	0.99	(0.79-1.24)	0.919237	0.976334	1.08	(0.88-1.34)	0.461487	0.722924	1.26	(0.93-1.7)	0.135006	0.358178	ref.	1.09	(0.84-1.4)	0.523792	0.823463	1.22	(0.96-1.54)	0.103912	0.982946	2	(1.12-3.57)	0.0194959	0.723762	ref.	0.94	(0.73-1.2)	0.605805	0.996725
Glycine	Gly	216.58 ± 63.85	ref.	213.14 ± 62.80	0.89118	(0.72-1.10)	0.280266	0.904768	215.75 ± 61.91	0.912165	(0.75-1.11)	0.359723	0.623519	216.85 ± 55.01	0.924244	(0.69-1.23)	0.593348	0.820539	ref.	0.88	(0.71-1.1)	0.265009	0.711393	0.92	(0.75-1.14)	0.449406	0.721269	0.87	(0.64-1.18)	0.370548	0.617579	ref.	0.8	(0.61-1.04)	0.0935229	0.551855	0.92	(0.72-1.17)	0.481397	0.982946	1.16	(0.66-2.02)	0.605731	0.918473	ref.	0.96	(0.75-1.23)	0.739912	0.996725
Histidine	His	73.47 ± 15.43	ref.	69.03 ± 14.85	0.766048	(0.61-0.95)	0.0175091	0.822639	72.09 ± 15.84	0.837548	(0.68-1.03)	0.0943446	0.360729	64.51 ± 13.90	0.64711	(0.49-0.86)	0.00279791	0.0464303	ref.	0.68	(0.54-0.86)	0.00137582	0.126919	0.74	(0.59-0.92)	0.00682438	0.146565	0.51	(0.37-0.7)	3.30987e-05	0.00430283	ref.	0.81	(0.63-1.06)	0.126754	0.551855	0.95	(0.74-1.21)	0.668029	0.982946	1.15	(0.65-2.02)	0.638242	0.932482	ref.	0.83	(0.64-1.08)	0.159995	0.996725
Isoleucine	Ile	75.46 ± 26.84	ref.	76.65 ± 23.37	1.11162	(0.91-1.36)	0.31043	0.904768	76.19 ± 23.00	1.04143	(0.86-1.26)	0.678205	0.855987	71.13 ± 24.61	0.983665	(0.74-1.31)	0.910051	0.961843	ref.	1.07	(0.86-1.33)	0.566352	0.957226	0.96	(0.78-1.18)	0.719584	0.866165	0.86	(0.63-1.18)	0.346593	0.597717	ref.	1.19	(0.92-1.54)	0.196072	0.670772	1.03	(0.82-1.3)	0.811367	0.982946	1.56	(0.9-2.72)	0.115432	0.723762	ref.	1.16	(0.91-1.48)	0.237455	0.996725
Leucine	Leu	133.58 ± 44.43	ref.	127.78 ± 39.31	0.905151	(0.74-1.11)	0.339612	0.904768	129.89 ± 38.86	0.936138	(0.77-1.14)	0.503158	0.759634	122.84 ± 40.96	0.799508	(0.60-1.06)	0.123603	0.38258	ref.	0.83	(0.67-1.03)	0.094778	0.566208	0.83	(0.67-1.02)	0.0730422	0.296179	0.67	(0.49-0.92)	0.0130679	0.0849416	ref.	1.01	(0.79-1.3)	0.927245	0.972765	0.99	(0.78-1.25)	0.92816	0.982946	1.35	(0.79-2.32)	0.26845	0.811595	ref.	0.96	(0.75-1.22)	0.71929	0.996725
Lysine	Lys	198.92 ± 52.89	ref.	191.77 ± 50.54	0.913169	(0.74-1.13)	0.398047	0.911025	191.37 ± 48.55	0.85522	(0.70-1.04)	0.122977	0.384172	181.98 ± 44.21	0.801633	(0.60-1.07)	0.132821	0.401551	ref.	0.83	(0.67-1.04)	0.106972	0.573401	0.74	(0.6-0.92)	0.00568729	0.146565	0.65	(0.48-0.89)	0.0076158	0.0707933	ref.	0.96	(0.74-1.24)	0.74884	0.962871	0.89	(0.71-1.13)	0.345269	0.982946	1.21	(0.7-2.1)	0.502165	0.885639	ref.	0.99	(0.78-1.27)	0.967842	0.996725
Methionine	Met	19.98 ± 6.43	ref.	19.22 ± 6.43	0.954709	(0.78-1.17)	0.65863	0.958542	19.91 ± 6.27	1.04857	(0.86-1.27)	0.631323	0.843027	18.20 ± 4.95	0.999349	(0.75-1.32)	0.996385	0.996385	ref.	0.92	(0.74-1.15)	0.489233	0.928132	0.98	(0.8-1.21)	0.883131	0.955519	0.95	(0.7-1.29)	0.759956	0.844396	ref.	0.87	(0.68-1.13)	0.302902	0.803618	1.04	(0.82-1.32)	0.721829	0.982946	1.09	(0.64-1.88)	0.746943	0.933283	ref.	1.11	(0.86-1.42)	0.425799	0.996725
Ornithine	Orn	75.80 ± 29.58	ref.	81.67 ± 29.65	1.06162	(0.86-1.31)	0.573228	0.958542	78.40 ± 28.55	0.955047	(0.79-1.16)	0.641997	0.843027	84.76 ± 28.16	0.945513	(0.71-1.26)	0.69901	0.869279	ref.	1.06	(0.85-1.33)	0.577281	0.957226	0.93	(0.76-1.14)	0.490383	0.741277	0.86	(0.64-1.16)	0.331916	0.583097	ref.	1.06	(0.82-1.37)	0.645206	0.921722	1	(0.8-1.26)	0.975385	0.982946	1.57	(0.91-2.69)	0.103211	0.723762	ref.	1.05	(0.83-1.35)	0.670796	0.996725
Phenylalanine	Phe	60.75 ± 14.86	ref.	62.13 ± 15.27	1.11224	(0.91-1.36)	0.305859	0.904768	63.01 ± 22.03	1.08246	(0.89-1.31)	0.417203	0.677955	58.13 ± 11.43	1.15122	(0.86-1.54)	0.339979	0.613851	ref.	1.08	(0.87-1.34)	0.505324	0.928132	1.02	(0.83-1.25)	0.849173	0.93553	1.02	(0.75-1.38)	0.911976	0.935898	ref.	1.21	(0.93-1.57)	0.148588	0.603638	1.14	(0.91-1.44)	0.260728	0.982946	1.75	(1.06-2.9)	0.0294013	0.723762	ref.	1.09	(0.86-1.38)	0.485374	0.996725
Proline	Pro	223.56 ± 88.29	ref.	215.47 ± 75.22	1.00473	(0.82-1.23)	0.963825	0.978885	220.45 ± 83.43	1.01044	(0.83-1.23)	0.915921	0.948668	187.54 ± 64.17	0.994096	(0.75-1.32)	0.967594	0.99045	ref.	1	(0.81-1.25)	0.975802	0.983366	0.95	(0.77-1.17)	0.631647	0.817888	0.97	(0.72-1.32)	0.859569	0.908488	ref.	0.94	(0.73-1.22)	0.657745	0.922122	0.95	(0.75-1.2)	0.678273	0.982946	1.11	(0.64-1.91)	0.713087	0.933283	ref.	1.03	(0.81-1.31)	0.808752	0.996725
Serine	Ser	94.66 ± 25.24	ref.	93.67 ± 23.04	0.927659	(0.76-1.14)	0.474239	0.950474	94.59 ± 23.43	0.972315	(0.80-1.18)	0.778699	0.901972	96.28 ± 21.54	0.934113	(0.70-1.25)	0.64308	0.852781	ref.	0.92	(0.74-1.15)	0.46377	0.928132	0.98	(0.8-1.2)	0.840755	0.934173	0.9	(0.66-1.21)	0.472215	0.656694	ref.	0.92	(0.71-1.18)	0.505948	0.823463	1.03	(0.81-1.31)	0.790839	0.982946	1.45	(0.86-2.45)	0.159099	0.723762	ref.	0.98	(0.77-1.25)	0.872672	0.996725
Threonine	Thr	111.04 ± 30.65	ref.	108.01 ± 30.13	0.928346	(0.75-1.14)	0.482548	0.950474	108.94 ± 31.31	0.892825	(0.73-1.09)	0.257398	0.52906	106.81 ± 32.20	0.949661	(0.71-1.27)	0.728857	0.869279	ref.	0.89	(0.71-1.1)	0.28472	0.720935	0.84	(0.69-1.04)	0.104443	0.304854	0.88	(0.65-1.18)	0.390013	0.629738	ref.	0.86	(0.66-1.11)	0.252201	0.712741	0.93	(0.73-1.19)	0.571274	0.982946	1.16	(0.67-2.02)	0.592253	0.918473	ref.	1.05	(0.83-1.35)	0.67062	0.996725
Tryptophan	Trp	52.98 ± 13.64	ref.	51.30 ± 14.33	0.919822	(0.74-1.14)	0.441497	0.911025	52.03 ± 14.6	0.891438	(0.73-1.09)	0.26413	0.52906	46.93 ± 14.67	0.773887	(0.58-1.03)	0.0760302	0.274553	ref.	0.85	(0.67-1.07)	0.155795	0.573401	0.79	(0.63-0.98)	0.032282	0.219229	0.64	(0.47-0.87)	0.00451393	0.0586811	ref.	0.91	(0.7-1.17)	0.45762	0.823463	1	(0.78-1.27)	0.972246	0.982946	1.4	(0.78-2.51)	0.262619	0.811595	ref.	0.97	(0.75-1.25)	0.808003	0.996725
Tyrosine	Tyr	70.01 ± 23.18	ref.	68.07 ± 21.22	0.962396	(0.78-1.18)	0.714552	0.958542	67.87 ± 20.48	0.937593	(0.77-1.14)	0.514619	0.760233	62.27 ± 14.97	1.0462	(0.78-1.40)	0.761154	0.880746	ref.	0.94	(0.76-1.16)	0.567364	0.957226	0.9	(0.73-1.1)	0.2899	0.571015	0.95	(0.7-1.28)	0.723495	0.810814	ref.	0.99	(0.77-1.28)	0.942074	0.972765	0.93	(0.74-1.18)	0.552329	0.982946	1.57	(0.91-2.69)	0.105769	0.723762	ref.	0.97	(0.76-1.23)	0.80423	0.996725
Valine	Val	236.23 ± 63.81	ref.	226.36 ± 60.56	0.862795	(0.70-1.07)	0.169616	0.903425	231.73 ± 59.19	0.915559	(0.75-1.12)	0.389282	0.648804	216.83 ± 59.68	0.822308	(0.62-1.10)	0.186099	0.468971	ref.	0.75	(0.59-0.94)	0.0110692	0.359749	0.79	(0.64-0.98)	0.03115	0.219229	0.61	(0.44-0.84)	0.00235244	0.042838	ref.	0.97	(0.75-1.26)	0.824525	0.972765	0.99	(0.78-1.25)	0.908155	0.982946	1.58	(0.93-2.69)	0.0891548	0.723762	ref.	0.9	(0.7-1.15)	0.394161	0.996725
BIOGENIC AMINES
Creatinine	Creatinine	80.01 ± 19.10	ref.	79.66 ± 24.88	0.989112	(0.80-1.22)	0.917314	0.9617	80.73 ± 30.37	1.03009	(0.85-1.25)	0.768284	0.901972	73.76 ± 17.81	0.885479	(0.65-1.20)	0.43199	0.694269	ref.	0.95	(0.74-1.21)	0.679334	0.957226	0.94	(0.74-1.18)	0.579105	0.810046	0.66	(0.44-1)	0.0489466	0.187149	ref.	1.01	(0.77-1.33)	0.952441	0.972765	1.01	(0.78-1.31)	0.927813	0.982946	1.03	(0.57-1.88)	0.911083	0.960025	ref.	1	(0.77-1.31)	0.986421	0.996725
Kynurenine	Kynurenine	2.67 ± 0.89	ref.	2.71 ± 0.92	1.12273	(0.91-1.39)	0.285111	0.904768	2.71 ± 0.94	1.1254	(0.92-1.38)	0.249472	0.52906	2.54 ± 0.84	1.31096	(0.97-1.76)	0.0742586	0.274553	ref.	1.02	(0.82-1.28)	0.82972	0.957226	1.01	(0.81-1.25)	0.949821	0.971314	1.09	(0.79-1.51)	0.586536	0.730594	ref.	1.13	(0.86-1.47)	0.37888	0.823463	1.31	(1.02-1.68)	0.0343919	0.982946	1.4	(0.8-2.44)	0.243447	0.80206	ref.	1.21	(0.94-1.55)	0.147061	0.996725
Sarcosine	Sarcosine	4.47 ± 2.45	ref.	3.97 ± 2.17	0.959363	(0.78-1.18)	0.691917	0.958542	4.34 ± 2.71	0.969362	(0.80-1.17)	0.750139	0.894661	2.92 ± 1.99	1.13472	(0.86-1.49)	0.366291	0.652299	ref.	0.93	(0.75-1.15)	0.505373	0.928132	0.95	(0.78-1.17)	0.643755	0.817888	1.1	(0.82-1.47)	0.52259	0.695566	ref.	0.97	(0.75-1.25)	0.823732	0.972765	0.98	(0.78-1.24)	0.881945	0.982946	1.17	(0.69-1.98)	0.564419	0.918473	ref.	0.98	(0.77-1.25)	0.860473	0.996725
Trans 4-Hydroxyproline	t4-OH-Pro	10.04 ± 8.24	ref.	10.12 ± 6.36	1.11991	(0.91-1.38)	0.286545	0.904768	10.18 ± 5.76	1.13931	(0.94-1.39)	0.193795	0.449881	8.91 ± 4.69	1.19143	(0.90-1.59)	0.229771	0.511243	ref.	1.18	(0.94-1.47)	0.149177	0.573401	1.19	(0.96-1.47)	0.107871	0.304854	1.27	(0.93-1.72)	0.132484	0.358178	ref.	1.11	(0.86-1.43)	0.441997	0.823463	0.99	(0.78-1.25)	0.920619	0.982946	1.15	(0.68-1.92)	0.603916	0.918473	ref.	1.17	(0.91-1.5)	0.216804	0.996725
Asymmetric dimethylarginine	ADMA	0.47 ± 0.12	ref.	0.48 ± 0.11	1.01204	(0.82-1.25)	0.910078	0.9617	0.48 ± 0.12	0.973627	(0.80-1.18)	0.78855	0.901972	0.49 ± 0.08	1.35609	(1.03-1.79)	0.0329247	0.147593	ref.	0.97	(0.78-1.2)	0.755845	0.957226	0.89	(0.73-1.1)	0.283634	0.571015	1.27	(0.94-1.72)	0.125608	0.351489	ref.	1.01	(0.78-1.3)	0.957799	0.972765	1.11	(0.88-1.4)	0.365901	0.982946	1.35	(0.81-2.25)	0.24833	0.80206	ref.	0.93	(0.73-1.2)	0.592402	0.996725
Symmetric dimethylarginine	SDMA	0.49 ± 0.13	ref.	0.51 ± 0.20	1.05158	(0.85-1.29)	0.634903	0.958542	0.49 ± 0.17	1.00267	(0.82-1.22)	0.978908	0.978908	0.49 ± 0.13	1.16563	(0.86-1.58)	0.321414	0.601737	ref.	1.06	(0.84-1.32)	0.636366	0.957226	0.94	(0.76-1.17)	0.590169	0.810046	1.1	(0.79-1.53)	0.590074	0.730594	ref.	1.07	(0.83-1.39)	0.58352	0.862018	1.06	(0.84-1.35)	0.608848	0.982946	1.35	(0.78-2.33)	0.283159	0.818016	ref.	1.01	(0.79-1.29)	0.948955	0.996725
GLYCEROPHOSPHOLIPIDS
Lysophosphatidylcholine (acyl) C16:0	lysoPC a C16:0	96.79 ± 24.66	ref.	90.40 ± 28.34	0.791857	(0.64-0.98)	0.0343322	0.822639	94.62 ± 26.63	0.878435	(0.72-1.08)	0.21534	0.491127	85.50 ± 30.48	0.611147	(0.46-0.81)	0.000508233	0.0287018	ref.	0.75	(0.6-0.95)	0.0152393	0.370131	0.84	(0.68-1.05)	0.125867	0.34089	0.59	(0.43-0.79)	0.000439305	0.0190365	ref.	0.72	(0.56-0.94)	0.0145026	0.269334	0.96	(0.75-1.21)	0.70818	0.982946	0.69	(0.4-1.19)	0.177547	0.723762	ref.	0.84	(0.65-1.09)	0.184242	0.996725
Lysophosphatidylcholine (acyl) C16:1	lysoPC a C16:1	2.63 ± 0.99	ref.	2.47 ± 0.88	0.882364	(0.71-1.09)	0.244929	0.904768	2.61 ± 1.03	0.930747	(0.76-1.14)	0.479942	0.736502	2.27 ± 0.92	0.686211	(0.52-0.90)	0.00704889	0.076363	ref.	0.85	(0.68-1.06)	0.154288	0.573401	0.93	(0.75-1.15)	0.498917	0.745508	0.7	(0.52-0.94)	0.0178279	0.100766	ref.	0.82	(0.63-1.06)	0.121761	0.551855	1.01	(0.8-1.27)	0.961483	0.982946	0.64	(0.37-1.11)	0.111713	0.723762	ref.	0.92	(0.71-1.18)	0.513117	0.996725
Lysophosphatidylcholine (acyl) C17:0	lysoPC a C17:0	1.64 ± 0.56	ref.	1.51 ± 0.57	0.772338	(0.62-0.96)	0.0202891	0.822639	1.59 ± 0.61	0.847709	(0.69-1.04)	0.116523	0.384172	1.43 ± 0.62	0.63026	(0.48-0.84)	0.00135288	0.0293124	ref.	0.73	(0.58-0.93)	0.00929536	0.359749	0.82	(0.65-1.02)	0.0709461	0.296179	0.6	(0.44-0.82)	0.00104578	0.0308426	ref.	0.65	(0.5-0.85)	0.00148413	0.11503	0.94	(0.74-1.19)	0.59498	0.982946	0.72	(0.41-1.25)	0.240281	0.80206	ref.	0.82	(0.64-1.07)	0.141995	0.996725
Lysophosphatidylcholine (acyl) C18:0	lysoPC a C18:0	27.3 ± 7.93	ref.	25.61 ± 9.02	0.847923	(0.68-1.05)	0.137546	0.903425	26.32 ± 8.87	0.844176	(0.69-1.04)	0.107553	0.380193	23.51 ± 9.46	0.673694	(0.51-0.89)	0.00519727	0.0750717	ref.	0.81	(0.64-1.02)	0.0673766	0.538214	0.83	(0.66-1.03)	0.0916153	0.304854	0.66	(0.49-0.88)	0.00536603	0.0621506	ref.	0.79	(0.61-1.02)	0.0715259	0.503151	0.88	(0.69-1.12)	0.305418	0.982946	0.69	(0.4-1.19)	0.178401	0.723762	ref.	0.87	(0.67-1.13)	0.291783	0.996725
Lysophosphatidylcholine (acyl) C18:1	lysoPC a C18:1	19.13 ± 6.15	ref.	18.22 ± 6.25	0.869135	(0.70-1.08)	0.208497	0.904768	19.17 ± 6.77	0.907949	(0.74-1.12)	0.359618	0.623519	17.18 ± 6.36	0.694937	(0.53-0.92)	0.0102281	0.0949749	ref.	0.84	(0.67-1.06)	0.146041	0.573401	0.89	(0.72-1.11)	0.30079	0.583623	0.69	(0.51-0.93)	0.0147901	0.0873963	ref.	0.8	(0.61-1.04)	0.0890677	0.551372	0.92	(0.72-1.17)	0.511493	0.982946	0.63	(0.35-1.11)	0.107112	0.723762	ref.	0.94	(0.72-1.22)	0.639615	0.996725
Lysophosphatidylcholine (acyl) C18:2	lysoPC a C18:2	28.16 ± 10.80	ref.	26.73 ± 11.74	0.912245	(0.73-1.14)	0.411892	0.911025	27.84 ± 12.75	0.870949	(0.71-1.07)	0.188934	0.449367	22.29 ± 11.53	0.690101	(0.52-0.91)	0.00928601	0.0928601	ref.	0.91	(0.72-1.15)	0.438084	0.911756	0.88	(0.7-1.09)	0.229625	0.523705	0.71	(0.53-0.96)	0.0270982	0.135491	ref.	0.85	(0.65-1.11)	0.246189	0.711214	0.87	(0.68-1.11)	0.253183	0.982946	0.6	(0.34-1.05)	0.0727542	0.723762	ref.	0.96	(0.73-1.25)	0.756673	0.996725
Lysophosphatidylcholine (acyl) C20:3	lysoPC a C20:3	2.09 ± 0.76	ref.	1.97 ± 0.76	0.906658	(0.73-1.12)	0.367365	0.904768	2.14 ± 0.85	0.9815	(0.80-1.20)	0.856053	0.943109	1.79 ± 0.78	0.738285	(0.56-0.97)	0.0315968	0.146699	ref.	0.86	(0.69-1.08)	0.189549	0.631831	0.96	(0.77-1.19)	0.694357	0.849035	0.72	(0.54-0.97)	0.0327137	0.139192	ref.	0.86	(0.67-1.12)	0.262138	0.725063	1.02	(0.81-1.3)	0.84313	0.982946	0.76	(0.44-1.3)	0.317029	0.85862	ref.	0.9	(0.69-1.16)	0.401563	0.996725
Lysophosphatidylcholine (acyl) C20:4	lysoPC a C20:4	6.42 ± 2.23	ref.	5.88 ± 2.06	0.84766	(0.69-1.05)	0.123694	0.903425	6.05 ± 2.03	0.875434	(0.72-1.07)	0.190117	0.449367	5.51 ± 2.23	0.679819	(0.51-0.90)	0.00655724	0.076363	ref.	0.79	(0.63-0.99)	0.0395713	0.463866	0.84	(0.68-1.03)	0.0990808	0.304854	0.64	(0.47-0.86)	0.00296571	0.042838	ref.	0.86	(0.67-1.1)	0.222715	0.689356	0.91	(0.72-1.15)	0.433189	0.982946	0.72	(0.43-1.21)	0.21261	0.767759	ref.	0.9	(0.7-1.15)	0.39878	0.996725
Lysophosphatidylcholine (acyl) C28:1	lysoPC a C28:1	0.24 ± 0.08	ref.	0.23 ± 0.07	0.855833	(0.69-1.05)	0.14333	0.903425	0.23 ± 0.09	0.866711	(0.71-1.05)	0.153063	0.397963	0.22 ± 0.07	0.827199	(0.62-1.10)	0.193887	0.468971	ref.	0.85	(0.68-1.07)	0.177822	0.608338	0.89	(0.72-1.1)	0.287668	0.571015	0.84	(0.61-1.16)	0.282868	0.540776	ref.	0.7	(0.53-0.92)	0.0113048	0.244937	0.99	(0.77-1.27)	0.916705	0.982946	0.86	(0.48-1.54)	0.60644	0.918473	ref.	0.83	(0.64-1.08)	0.166767	0.996725
Phosphatidylcholine (diacyl) C28:1	PC aa C28:1	2.84 ± 0.78	ref.	2.74 ± 0.70	0.865242	(0.70-1.06)	0.170818	0.903425	2.70 ± 0.78	0.818434	(0.67-0.99)	0.0443222	0.261904	2.69 ± 0.68	0.927072	(0.70-1.23)	0.59987	0.820539	ref.	0.85	(0.68-1.07)	0.161564	0.573401	0.82	(0.67-1.02)	0.0769705	0.296179	0.91	(0.66-1.24)	0.543643	0.713875	ref.	0.76	(0.58-0.98)	0.0366031	0.380935	0.9	(0.71-1.14)	0.385572	0.982946	1.05	(0.6-1.84)	0.855623	0.960025	ref.	0.84	(0.65-1.09)	0.190709	0.996725
Phosphatidylcholine (diacyl) C30:0	PC aa C30:0	3.72 ± 1.33	ref.	3.79 ± 1.28	1.04565	(0.85-1.29)	0.673683	0.958542	3.90 ± 1.50	1.07311	(0.88-1.30)	0.477056	0.736502	3.94 ± 1.62	1.14983	(0.87-1.52)	0.330455	0.605058	ref.	1.04	(0.83-1.3)	0.738799	0.957226	1.09	(0.89-1.35)	0.393188	0.672559	1.07	(0.79-1.45)	0.670271	0.785003	ref.	0.98	(0.76-1.27)	0.888555	0.972765	1.13	(0.89-1.43)	0.306056	0.982946	1.46	(0.85-2.5)	0.172667	0.723762	ref.	1.03	(0.8-1.33)	0.809135	0.996725
Phosphatidylcholine (diacyl) C32:0	PC aa C32:0	25.05 ± 5.57	ref.	25.25 ± 5.80	1.07042	(0.87-1.32)	0.523707	0.958542	25.11 ± 5.86	1.04402	(0.86-1.27)	0.667282	0.850458	26.73 ± 8.17	1.62061	(1.21-2.16)	0.00108032	0.0287018	ref.	1.08	(0.86-1.35)	0.514042	0.928132	1.08	(0.88-1.34)	0.46189	0.722924	1.56	(1.14-2.13)	0.00573698	0.0621506	ref.	1.1	(0.85-1.43)	0.469803	0.823463	1.11	(0.87-1.4)	0.399986	0.982946	1.85	(1.09-3.13)	0.0220872	0.723762	ref.	1.06	(0.82-1.38)	0.633404	0.996725
Phosphatidylcholine (diacyl) C32:1	PC aa C32:1	29.56 ± 16.76	ref.	29.32 ± 14.34	1.04529	(0.85-1.28)	0.674112	0.958542	31.04 ± 16.93	1.11276	(0.92-1.35)	0.278238	0.52906	28.02 ± 12.42	1.02268	(0.78-1.35)	0.873335	0.938294	ref.	1.04	(0.83-1.3)	0.758306	0.957226	1.16	(0.94-1.44)	0.154814	0.410731	1.08	(0.8-1.46)	0.612156	0.736854	ref.	1.02	(0.79-1.32)	0.880901	0.972765	1.13	(0.89-1.42)	0.315667	0.982946	0.97	(0.57-1.65)	0.903711	0.960025	ref.	1.06	(0.82-1.36)	0.658675	0.996725
Phosphatidylcholine (diacyl) C32:2	PC aa C32:2	7.21 ± 3.40	ref.	6.80 ± 2.97	0.962496	(0.78-1.19)	0.722593	0.958542	7.08 ± 3.49	0.913718	(0.75-1.11)	0.370459	0.63368	5.45 ± 3.10	0.77298	(0.58-1.02)	0.0710463	0.271648	ref.	0.96	(0.77-1.21)	0.738861	0.957226	0.95	(0.77-1.18)	0.657839	0.817888	0.77	(0.57-1.04)	0.0844603	0.296752	ref.	0.81	(0.63-1.06)	0.124088	0.551855	0.89	(0.7-1.13)	0.347113	0.982946	0.79	(0.46-1.37)	0.410643	0.883736	ref.	0.95	(0.73-1.22)	0.673718	0.996725
Phosphatidylcholine (diacyl) C32:3	PC aa C32:3	0.80 ± 0.27	ref.	0.75 ± 0.23	0.839662	(0.68-1.03)	0.1005	0.903425	0.77 ± 0.28	0.840323	(0.69-1.02)	0.0814896	0.331051	0.67 ± 0.23	0.80723	(0.61-1.08)	0.143548	0.404029	ref.	0.82	(0.64-1.03)	0.0918744	0.566208	0.86	(0.69-1.07)	0.179938	0.435319	0.77	(0.55-1.07)	0.116188	0.343281	ref.	0.68	(0.51-0.9)	0.00652026	0.211909	0.84	(0.66-1.08)	0.186161	0.982946	0.79	(0.44-1.44)	0.442761	0.885639	ref.	0.84	(0.64-1.09)	0.189882	0.996725
Phosphatidylcholine (diacyl) C34:1	PC aa C34:1	344.32 ± 81.50	ref.	345.85 ± 80.62	0.992876	(0.81-1.22)	0.945922	0.97047	352.57 ± 83.48	1.08257	(0.89-1.31)	0.42316	0.679146	355.96 ± 82.74	1.1114	(0.84-1.47)	0.459286	0.694269	ref.	0.96	(0.76-1.2)	0.693758	0.957226	1.11	(0.9-1.37)	0.325329	0.604183	1.12	(0.83-1.52)	0.464196	0.656694	ref.	0.96	(0.74-1.24)	0.747037	0.962871	1.1	(0.87-1.39)	0.431105	0.982946	1.1	(0.64-1.89)	0.736451	0.933283	ref.	1.06	(0.82-1.36)	0.667714	0.996725
Phosphatidylcholine (diacyl) C34:2	PC aa C34:2	627.25 ± 138.59	ref.	622.54 ± 140.09	1.00354	(0.82-1.23)	0.973314	0.979868	611.49 ± 134.40	0.94051	(0.77-1.14)	0.535873	0.782735	571.66 ± 132.54	0.926306	(0.70-1.23)	0.599133	0.820539	ref.	1.01	(0.81-1.26)	0.915193	0.976334	0.99	(0.8-1.22)	0.922658	0.967302	0.94	(0.69-1.28)	0.689893	0.793682	ref.	0.96	(0.75-1.24)	0.764169	0.962871	0.99	(0.78-1.25)	0.916669	0.982946	1.03	(0.59-1.78)	0.929412	0.960025	ref.	0.99	(0.77-1.27)	0.920897	0.996725
Phosphatidylcholine (diacyl) C34:3	PC aa C34:3	25.90 ± 11.49	ref.	25.29 ± 10.03	1.01972	(0.83-1.26)	0.855632	0.9617	25.68 ± 10.95	0.966224	(0.79-1.18)	0.732422	0.889858	20.74 ± 9.86	0.799814	(00.6-1.06)	0.121729	0.38258	ref.	1.01	(0.8-1.27)	0.931595	0.976334	1.01	(0.81-1.25)	0.942093	0.971314	0.84	(0.62-1.14)	0.262779	0.525558	ref.	0.94	(0.72-1.22)	0.642418	0.921722	0.95	(0.75-1.21)	0.666273	0.982946	0.75	(0.43-1.29)	0.294289	0.831687	ref.	1.07	(0.83-1.38)	0.611595	0.996725
Phosphatidylcholine (diacyl) C34:4	PC aa C34:4	2.85 ± 1.22	ref.	2.63 ± 1.14	0.888143	(0.72-1.10)	0.274783	0.904768	2.73 ± 1.28	0.863307	(0.71-1.05)	0.14966	0.397056	2.08 ± 1.12	0.655976	(0.50-0.87)	0.00285725	0.0464303	ref.	0.85	(0.68-1.07)	0.160872	0.573401	0.87	(0.7-1.08)	0.193835	0.449974	0.63	(0.47-0.85)	0.00283935	0.042838	ref.	0.79	(0.6-1.02)	0.0735374	0.503151	0.84	(0.66-1.08)	0.171276	0.982946	0.67	(0.4-1.13)	0.134862	0.723762	ref.	0.92	(0.71-1.19)	0.532883	0.996725
Phosphatidylcholine (diacyl) C36:0	PC aa C36:0	2.91 ± 0.92	ref.	2.88 ± 0.95	0.962343	(0.78-1.18)	0.717471	0.958542	2.77 ± 0.94	0.862536	(0.71-1.05)	0.138288	0.38594	2.74 ± 0.97	0.970826	(0.73-1.29)	0.837615	0.922796	ref.	0.97	(0.78-1.21)	0.809769	0.957226	0.9	(0.73-1.11)	0.331238	0.606492	0.96	(0.71-1.3)	0.798464	0.872272	ref.	0.95	(0.74-1.23)	0.694929	0.941049	0.94	(0.74-1.19)	0.595742	0.982946	1.05	(0.62-1.79)	0.860515	0.960025	ref.	0.94	(0.73-1.2)	0.607066	0.996725
Phosphatidylcholine (diacyl) C36:1	PC aa C36:1	58.67 ± 18.56	ref.	59.20 ± 18.45	1.05492	(0.86-1.30)	0.617614	0.958542	60.13 ± 20.21	1.00296	(0.82-1.22)	0.976492	0.978908	55.67 ± 17.73	1.00086	(0.75-1.33)	0.995242	0.996385	ref.	1.03	(0.82-1.29)	0.824516	0.957226	1.03	(0.83-1.28)	0.760327	0.891543	0.99	(0.72-1.35)	0.934665	0.949269	ref.	1.01	(0.77-1.32)	0.929351	0.972765	1.01	(0.79-1.29)	0.936651	0.982946	0.97	(0.55-1.7)	0.906662	0.960025	ref.	1.09	(0.85-1.41)	0.499393	0.996725
Phosphatidylcholine (diacyl) C36:2	PC aa C36:2	330.18 ± 88.75	ref.	330.74 ± 88.25	1.07191	(0.87-1.32)	0.517604	0.958542	324.20 ± 95.06	0.911178	(0.75-1.11)	0.352155	0.623519	291.62 ± 87.68	0.941151	(0.71-1.25)	0.678875	0.856832	ref.	1.08	(0.86-1.36)	0.495613	0.928132	0.97	(0.79-1.2)	0.784643	0.894768	0.96	(0.71-1.32)	0.818712	0.886938	ref.	1.02	(0.79-1.33)	0.863274	0.972765	0.92	(0.73-1.18)	0.519267	0.982946	1	(0.57-1.74)	0.988749	0.988749	ref.	1.05	(0.81-1.35)	0.707713	0.996725
Phosphatidylcholine (diacyl) C36:3	PC aa C36:3	180.07 ± 46.34	ref.	176.59 ± 44.09	0.980592	(0.79-1.21)	0.855357	0.9617	181.48 ± 52.38	0.955435	(0.78-1.16)	0.651218	0.846583	160.44 ± 45.68	0.810412	(0.61-1.07)	0.141733	0.404029	ref.	0.96	(0.77-1.2)	0.713293	0.957226	0.99	(0.8-1.22)	0.894836	0.955519	0.8	(0.59-1.09)	0.154343	0.371567	ref.	0.9	(0.69-1.17)	0.421616	0.823463	1.02	(0.8-1.3)	0.881962	0.982946	0.83	(0.48-1.45)	0.516815	0.888477	ref.	0.96	(0.74-1.23)	0.727816	0.996725
Phosphatidylcholine (diacyl) C36:4	PC aa C36:4	289.97 ± 70.02	ref.	272.80 ± 67.59	0.812963	(0.66-1.00)	0.051984	0.822639	274.37 ± 67.55	0.829227	(0.68-1.01)	0.0625462	0.304415	255.19 ± 65.58	0.695445	(0.52-0.92)	0.0118087	0.0959456	ref.	0.76	(0.6-0.95)	0.0170829	0.370131	0.83	(0.67-1.03)	0.0833288	0.301282	0.66	(0.48-0.9)	0.00861466	0.0746604	ref.	0.82	(0.63-1.06)	0.127351	0.551855	0.89	(0.7-1.12)	0.317548	0.982946	0.79	(0.47-1.34)	0.385076	0.883736	ref.	0.81	(0.63-1.05)	0.112464	0.996725
Phosphatidylcholine (diacyl) C36:5	PC aa C36:5	39.54 ± 21.18	ref.	37.98 ± 25.24	0.90173	(0.73-1.11)	0.324722	0.904768	38.77 ± 22.25	0.937132	(0.77-1.14)	0.50837	0.759634	30.77 ± 15.96	0.797372	(0.60-1.06)	0.117032	0.380354	ref.	0.88	(0.71-1.1)	0.260332	0.711393	0.94	(0.76-1.15)	0.535018	0.790368	0.82	(0.6-1.11)	0.190937	0.410032	ref.	0.9	(0.7-1.15)	0.389782	0.823463	0.88	(0.7-1.11)	0.288248	0.982946	0.71	(0.41-1.21)	0.202956	0.759939	ref.	1.03	(0.81-1.32)	0.803245	0.996725
Phosphatidylcholine (diacyl) C36:6	PC aa C36:6	1.34 ± 0.65	ref.	1.23 ± 0.60	0.868631	(0.70-1.07)	0.187719	0.904768	1.27 ± 0.65	0.857463	(0.70-1.04)	0.126195	0.384172	0.99 ± 0.54	0.726255	(0.55-0.96)	0.0266088	0.146088	ref.	0.85	(0.68-1.06)	0.144509	0.573401	0.87	(0.7-1.07)	0.182273	0.435319	0.72	(0.53-0.98)	0.0359609	0.141664	ref.	0.76	(0.58-0.99)	0.0392626	0.380935	0.82	(0.65-1.05)	0.111718	0.982946	0.69	(0.41-1.18)	0.180816	0.723762	ref.	0.93	(0.72-1.19)	0.555626	0.996725
Phosphatidylcholine (diacyl) C38:0	PC aa C38:0	2.65 ± 0.75	ref.	2.65 ± 0.82	1.01459	(0.82-1.25)	0.891918	0.9617	2.54 ± 0.85	0.859896	(0.71-1.05)	0.131494	0.384172	2.54 ± 0.88	1.05468	(0.79-1.40)	0.714124	0.869279	ref.	1.01	(0.81-1.27)	0.916166	0.976334	0.89	(0.72-1.1)	0.263788	0.562171	1.03	(0.75-1.4)	0.870049	0.912148	ref.	1.03	(0.79-1.33)	0.845007	0.972765	0.98	(0.77-1.24)	0.865866	0.982946	0.96	(0.56-1.65)	0.881134	0.960025	ref.	1	(0.77-1.3)	0.990827	0.996725
Phosphatidylcholine (diacyl) C38:3	PC aa C38:3	52.41 ± 14.27	ref.	51.87 ± 15.65	1.0134	(0.82-1.25)	0.900547	0.9617	53.29 ± 17.41	0.972878	(0.80-1.18)	0.783365	0.901972	48.24 ± 14.84	0.921854	(0.69-1.22)	0.572629	0.818041	ref.	0.96	(0.76-1.21)	0.724199	0.957226	0.99	(0.8-1.23)	0.95637	0.971314	0.88	(0.65-1.21)	0.437291	0.656694	ref.	0.99	(0.76-1.3)	0.956588	0.972765	1.09	(0.85-1.4)	0.489924	0.982946	1.11	(0.62-1.99)	0.714104	0.933283	ref.	0.94	(0.73-1.22)	0.66031	0.996725
Phosphatidylcholine (diacyl) C38:4	PC aa C38:4	135.27 ± 35.05	ref.	128.16 ± 33.69	0.87899	(0.71-1.08)	0.224735	0.904768	128.04 ± 35.87	0.829862	(0.68-1.01)	0.0632247	0.304415	120.25 ± 35.75	0.796517	(0.60-1.06)	0.115264	0.380354	ref.	0.8	(0.63-1.01)	0.056788	0.527317	0.82	(0.66-1.03)	0.0834319	0.301282	0.74	(0.54-1.02)	0.0639819	0.231046	ref.	0.91	(0.7-1.18)	0.475124	0.823463	0.9	(0.7-1.14)	0.379528	0.982946	0.91	(0.52-1.57)	0.724096	0.933283	ref.	0.86	(0.66-1.12)	0.263014	0.996725
Phosphatidylcholine (diacyl) C38:5	PC aa C38:5	63.56 ± 17.12	ref.	60.23 ± 18.56	0.845631	(0.69-1.04)	0.115665	0.903425	62.09 ± 19.13	0.888083	(0.73-1.08)	0.235026	0.526783	53.40 ± 14.84	0.708622	(0.53-0.94)	0.0172734	0.124752	ref.	0.8	(0.64-1)	0.0542932	0.527317	0.9	(0.73-1.11)	0.323308	0.604183	0.71	(0.52-0.97)	0.0294337	0.139192	ref.	0.83	(0.64-1.08)	0.156226	0.615434	0.9	(0.71-1.14)	0.390549	0.982946	0.66	(0.38-1.14)	0.13293	0.723762	ref.	0.93	(0.72-1.2)	0.553787	0.996725
Phosphatidylcholine (diacyl) C38:6	PC aa C38:6	94.16 ± 28.79	ref.	91.33 ± 31.43	0.904271	(0.74-1.11)	0.337467	0.904768	91.18 ± 30.46	0.90991	(0.75-1.10)	0.339451	0.62153	84.02 ± 23.29	0.884777	(0.67-1.17)	0.394565	0.666149	ref.	0.87	(0.69-1.08)	0.209689	0.681491	0.92	(0.74-1.13)	0.413572	0.691942	0.89	(0.66-1.22)	0.47484	0.656694	ref.	0.92	(0.71-1.19)	0.538418	0.823463	0.97	(0.77-1.22)	0.790537	0.982946	0.91	(0.54-1.54)	0.726144	0.933283	ref.	0.91	(0.71-1.17)	0.451829	0.996725
Phosphatidylcholine (diacyl) C40:2	PC aa C40:2	0.24 ± 0.08	ref.	0.25 ± 0.09	1.13848	(0.92-1.41)	0.23115	0.904768	0.25 ± 0.09	0.963861	(0.79-1.18)	0.72124	0.88454	0.22 ± 0.07	0.985497	(0.73-1.32)	0.922251	0.966876	ref.	1.13	(0.91-1.42)	0.269068	0.711393	0.95	(0.77-1.18)	0.654447	0.817888	0.9	(0.65-1.24)	0.518238	0.695566	ref.	1.11	(0.86-1.45)	0.423635	0.823463	1.11	(0.87-1.42)	0.393016	0.982946	1.17	(0.69-2)	0.553992	0.918473	ref.	1.21	(0.94-1.56)	0.132171	0.996725
Phosphatidylcholine (diacyl) C40:3	PC aa C40:3	0.37 ± 0.13	ref.	0.37 ± 0.14	1.04067	(0.84-1.29)	0.71141	0.958542	0.37 ± 0.13	0.956411	(0.78-1.17)	0.661835	0.850458	0.35 ± 0.10	1.0558	(0.79-1.41)	0.712348	0.869279	ref.	1.05	(0.84-1.32)	0.639673	0.957226	0.97	(0.78-1.2)	0.761623	0.891543	0.97	(0.71-1.33)	0.844317	0.901967	ref.	1.01	(0.78-1.32)	0.931742	0.972765	1.06	(0.83-1.35)	0.631975	0.982946	1.44	(0.87-2.36)	0.153545	0.723762	ref.	1.1	(0.86-1.42)	0.434136	0.996725
Phosphatidylcholine (diacyl) C40:4	PC aa C40:4	3.02 ± 0.81	ref.	2.96 ± 0.82	0.962814	(0.78-1.18)	0.720403	0.958542	3.03 ± 1.02	0.962603	(0.79-1.17)	0.701487	0.871529	2.84 ± 0.86	0.8415	(0.64-1.11)	0.225878	0.511243	ref.	0.91	(0.73-1.14)	0.424326	0.904301	0.97	(0.79-1.19)	0.761603	0.891543	0.77	(0.57-1.04)	0.0933403	0.315468	ref.	0.98	(0.76-1.26)	0.86608	0.972765	1.05	(0.83-1.32)	0.695001	0.982946	1.08	(0.63-1.84)	0.788948	0.960025	ref.	0.91	(0.71-1.17)	0.457648	0.996725
Phosphatidylcholine (diacyl) C40:5	PC aa C40:5	7.86 ± 2.26	ref.	7.67 ± 2.29	0.960279	(0.78-1.18)	0.70052	0.958542	8.10 ± 2.83	1.04831	(0.86-1.27)	0.633279	0.843027	7.29 ± 2.21	0.951289	(0.72-1.26)	0.725716	0.869279	ref.	0.9	(0.72-1.13)	0.371482	0.818519	1.06	(0.86-1.31)	0.563589	0.810046	0.93	(0.69-1.26)	0.655112	0.781327	ref.	0.99	(0.76-1.28)	0.934363	0.972765	1.15	(0.91-1.45)	0.256679	0.982946	1.02	(0.6-1.76)	0.930486	0.960025	ref.	0.97	(0.76-1.25)	0.817818	0.996725
Phosphatidylcholine (diacyl) C40:6	PC aa C40:6	25.57 ± 7.73	ref.	25.96 ± 9.43	1.0496	(0.86-1.29)	0.643395	0.958542	25.72 ± 9.46	1.00386	(0.83-1.22)	0.968828	0.978908	24.01 ± 6.98	1.11425	(0.84-1.48)	0.450578	0.694269	ref.	0.99	(0.79-1.24)	0.938783	0.976334	1.01	(0.82-1.25)	0.919485	0.967302	1.09	(0.8-1.49)	0.579101	0.730594	ref.	1.1	(0.84-1.42)	0.490342	0.823463	1.08	(0.85-1.37)	0.542213	0.982946	1.27	(0.74-2.17)	0.382602	0.883736	ref.	1.05	(0.81-1.35)	0.731407	0.996725
Phosphatidylcholine (diacyl) C42:0	PC aa C42:0	0.32 ± 0.10	ref.	0.32 ± 0.10	1.02489	(0.83-1.27)	0.820844	0.9617	0.31 ± 0.10	0.85358	(0.70-1.04)	0.121571	0.384172	0.30 ± 0.11	1.02221	(0.76-1.37)	0.883255	0.941173	ref.	1.06	(0.84-1.33)	0.620098	0.957226	0.88	(0.71-1.09)	0.251538	0.557948	1.01	(0.73-1.38)	0.974916	0.974916	ref.	0.96	(0.74-1.25)	0.756089	0.962871	1.01	(0.8-1.29)	0.911905	0.982946	0.88	(0.51-1.55)	0.667083	0.932482	ref.	0.97	(0.75-1.25)	0.823772	0.996725
Phosphatidylcholine (diacyl) C42:1	PC aa C42:1	0.16 ± 0.05	ref.	0.16 ± 0.05	1.03314	(0.83-1.28)	0.764466	0.9617	0.15 ± 0.05	0.829734	(0.68-1.01)	0.0684643	0.305494	0.15 ± 0.05	0.894451	(0.67-1.20)	0.454556	0.694269	ref.	1.03	(0.82-1.3)	0.7782	0.957226	0.84	(0.68-1.04)	0.107209	0.304854	0.85	(0.62-1.17)	0.317569	0.566571	ref.	0.99	(0.76-1.29)	0.935336	0.972765	1.02	(0.8-1.3)	0.844026	0.982946	0.72	(0.42-1.26)	0.252957	0.80206	ref.	0.98	(0.76-1.26)	0.855977	0.996725
Phosphatidylcholine (diacyl) C42:2	PC aa C42:2	0.14 ± 0.04	ref.	0.14 ± 0.04	0.967612	(0.78-1.20)	0.768535	0.9617	0.14 ± 0.04	0.82785	(0.67-1.02)	0.0704986	0.305494	0.12 ± 0.04	0.726785	(0.55-0.97)	0.0292867	0.146088	ref.	0.97	(0.77-1.23)	0.816137	0.957226	0.83	(0.67-1.03)	0.0905466	0.304854	0.68	(0.5-0.92)	0.0121009	0.0827956	ref.	0.9	(0.69-1.16)	0.411284	0.823463	0.94	(0.74-1.19)	0.609509	0.982946	0.79	(0.45-1.37)	0.395934	0.883736	ref.	0.98	(0.76-1.28)	0.902183	0.996725
Phosphatidylcholine (diacyl) C42:4	PC aa C42:4	0.10 ± 0.02	ref.	0.10 ± 0.02	1.02395	(0.83-1.27)	0.827187	0.9617	0.10 ± 0.03	0.819927	(0.67-1.00)	0.0485496	0.274411	0.10 ± 0.03	0.948869	(0.71-1.26)	0.718178	0.869279	ref.	0.98	(0.78-1.22)	0.828951	0.957226	0.79	(0.64-0.98)	0.0301113	0.219229	0.84	(0.62-1.14)	0.27261	0.528945	ref.	1.05	(0.82-1.36)	0.693563	0.941049	1.03	(0.82-1.3)	0.802555	0.982946	1.3	(0.77-2.21)	0.330758	0.859971	ref.	0.98	(0.76-1.27)	0.890716	0.996725
Phosphatidylcholine (diacyl) C42:5	PC aa C42:5	0.23 ± 0.07	ref.	0.23 ± 0.10	1.03164	(0.84-1.27)	0.76869	0.9617	0.23 ± 0.09	1.02674	(0.84-1.25)	0.79096	0.901972	0.22 ± 0.07	1.08609	(0.82-1.44)	0.562356	0.812291	ref.	0.99	(0.8-1.24)	0.954661	0.977212	1.02	(0.83-1.25)	0.865721	0.945746	1.03	(0.76-1.39)	0.846461	0.901967	ref.	1.02	(0.79-1.33)	0.874057	0.972765	1.16	(0.92-1.47)	0.205798	0.982946	1.18	(0.71-1.97)	0.521461	0.888477	ref.	1.15	(0.9-1.47)	0.269837	0.996725
Phosphatidylcholine (diacyl) C42:6	PC aa C42:6	0.33 ± 0.09	ref.	0.31 ± 0.08	0.862518	(0.70-1.07)	0.173736	0.903425	0.33 ± 0.11	0.922005	(0.75-1.13)	0.43494	0.68954	0.31 ± 0.09	0.831765	(0.63-1.10)	0.189704	0.468971	ref.	0.84	(0.67-1.05)	0.13016	0.573401	0.92	(0.74-1.14)	0.424394	0.693581	0.8	(0.59-1.07)	0.127077	0.351489	ref.	0.86	(0.67-1.1)	0.234908	0.710187	1.02	(0.8-1.3)	0.859166	0.982946	1.24	(0.66-2.32)	0.498656	0.885639	ref.	0.89	(0.69-1.15)	0.38115	0.996725
Phosphatidylcholine (acyl-alkyl) C30:0	PC ae C30:0	0.31 ± 0.10	ref.	0.31 ± 0.09	0.950917	(0.77-1.17)	0.639667	0.958542	0.31 ± 0.11	0.948399	(0.78-1.16)	0.599812	0.820796	0.33 ± 0.12	1.13571	(0.85-1.51)	0.384986	0.666149	ref.	0.96	(0.77-1.2)	0.725619	0.957226	0.95	(0.77-1.18)	0.656019	0.817888	1.09	(0.8-1.48)	0.594268	0.730594	ref.	0.84	(0.65-1.09)	0.188286	0.670772	1.07	(0.85-1.36)	0.549013	0.982946	1.31	(0.76-2.27)	0.327735	0.859971	ref.	0.94	(0.73-1.2)	0.600373	0.996725
Phosphatidylcholine (acyl-alkyl) C30:2	PC ae C30:2	0.08 ± 0.02	ref.	0.07 ± 0.02	0.811906	(0.66-1.00)	0.0478595	0.822639	0.07 ± 0.02	0.787072	(0.65-0.96)	0.0160206	0.189335	0.07 ± 0.02	0.811238	(0.61-1.08)	0.14918	0.404029	ref.	0.77	(0.6-0.98)	0.0302487	0.463866	0.78	(0.63-0.98)	0.0354139	0.219229	0.78	(0.56-1.08)	0.138966	0.361312	ref.	0.64	(0.48-0.84)	0.0017697	0.11503	0.85	(0.66-1.1)	0.206186	0.982946	0.89	(0.49-1.62)	0.713714	0.933283	ref.	0.8	(0.61-1.04)	0.0931929	0.996725
Phosphatidylcholine (acyl-alkyl) C32:1	PC ae C32:1	4.86 ± 1.36	ref.	4.73 ± 1.12	0.962301	(0.78-1.19)	0.718897	0.958542	4.61 ± 1.29	0.852193	(0.70-1.04)	0.111133	0.380193	4.77 ± 1.48	1.17746	(0.88-1.58)	0.27437	0.548739	ref.	0.99	(0.79-1.23)	0.909218	0.976334	0.89	(0.72-1.1)	0.271579	0.56944	1.16	(0.85-1.59)	0.349434	0.597717	ref.	0.91	(0.7-1.17)	0.448966	0.823463	0.98	(0.77-1.24)	0.839012	0.982946	1.06	(0.61-1.82)	0.842176	0.960025	ref.	0.94	(0.73-1.21)	0.631342	0.996725
Phosphatidylcholine (acyl-alkyl) C32:2	PC ae C32:2	1.22 ± 0.38	ref.	1.16 ± 0.33	0.873286	(0.71-1.08)	0.205019	0.904768	1.13 ± 0.34	0.811057	(0.67-0.99)	0.0385738	0.249729	1.13 ± 0.35	0.989478	(0.74-1.32)	0.943143	0.980869	ref.	0.88	(0.7-1.11)	0.29392	0.720935	0.86	(0.69-1.07)	0.163801	0.425883	0.99	(0.72-1.37)	0.965099	0.972581	ref.	0.78	(0.6-1.02)	0.0677544	0.503151	0.9	(0.7-1.15)	0.379524	0.982946	0.94	(0.54-1.64)	0.821036	0.960025	ref.	0.9	(0.69-1.17)	0.442681	0.996725
Phosphatidylcholine (acyl-alkyl) C34:0	PC ae C34:0	2.19 ± 0.66	ref.	2.18 ± 0.58	1.01456	(0.82-1.25)	0.892735	0.9617	2.21 ± 0.71	1.039	(0.85-1.27)	0.703927	0.871529	2.20 ± 0.81	1.20211	(0.90-1.60)	0.209229	0.494541	ref.	1	(0.8-1.26)	0.974579	0.983366	1.06	(0.85-1.31)	0.615283	0.810046	1.14	(0.84-1.56)	0.40821	0.639365	ref.	0.94	(0.73-1.23)	0.659672	0.922122	1.2	(0.94-1.52)	0.138663	0.982946	1.45	(0.84-2.5)	0.183724	0.723762	ref.	1.01	(0.78-1.3)	0.960227	0.996725
Phosphatidylcholine (acyl-alkyl) C34:1	PC ae C34:1	16.60 ± 4.10	ref.	16.57 ± 3.62	0.985559	(0.80-1.22)	0.893087	0.9617	16.55 ± 4.12	0.978947	(0.80-1.19)	0.834049	0.926721	17.40 ± 5.05	1.29002	(0.96-1.73)	0.0887933	0.303766	ref.	0.98	(0.78-1.25)	0.892688	0.976334	1.01	(0.81-1.27)	0.896718	0.955519	1.32	(0.95-1.82)	0.100417	0.326354	ref.	0.9	(0.68-1.17)	0.422291	0.823463	1.15	(0.89-1.47)	0.277802	0.982946	1.25	(0.7-2.23)	0.44797	0.885639	ref.	1	(0.77-1.31)	0.996725	0.996725
Phosphatidylcholine (acyl-alkyl) C34:2	PC ae C34:2	18.75 ± 5.67	ref.	18.5 ± 5.65	0.977385	(0.79-1.21)	0.83392	0.9617	18.17 ± 6.22	0.859897	(0.70-1.05)	0.139532	0.38594	16.85 ± 6.03	0.855357	(0.64-1.14)	0.285651	0.562647	ref.	0.97	(0.77-1.22)	0.816091	0.957226	0.88	(0.71-1.09)	0.257213	0.557948	0.85	(0.62-1.16)	0.298247	0.546086	ref.	0.92	(0.71-1.19)	0.531999	0.823463	0.92	(0.72-1.17)	0.506851	0.982946	0.8	(0.46-1.38)	0.414676	0.883736	ref.	1	(0.78-1.3)	0.971144	0.996725
Phosphatidylcholine (acyl-alkyl) C34:3	PC ae C34:3	12.15 ± 4.06	ref.	11.87 ± 4.17	0.914484	(0.74-1.14)	0.418087	0.911025	11.36 ± 4.04	0.784786	(0.64-0.96)	0.019279	0.191516	10.89 ± 4.49	0.777804	(0.58-1.04)	0.0886582	0.303766	ref.	0.95	(0.75-1.19)	0.640162	0.957226	0.82	(0.66-1.02)	0.0774621	0.296179	0.77	(0.57-1.06)	0.107281	0.33206	ref.	0.84	(0.65-1.1)	0.203282	0.677607	0.81	(0.63-1.03)	0.079661	0.982946	0.75	(0.43-1.3)	0.30178	0.834711	ref.	0.93	(0.71-1.2)	0.561235	0.996725
Phosphatidylcholine (acyl-alkyl) C36:0	PC ae C36:0	1.02 ± 0.29	ref.	1.06 ± 0.30	1.16593	(0.94-1.44)	0.155418	0.903425	1.04 ± 0.32	1.12357	(0.92-1.37)	0.253015	0.52906	1.14 ± 0.44	1.47996	(1.11-1.97)	0.00685162	0.076363	ref.	1.19	(0.95-1.5)	0.120688	0.573401	1.15	(0.93-1.43)	0.184174	0.435319	1.42	(1.04-1.93)	0.0253386	0.131761	ref.	1.17	(0.9-1.52)	0.241182	0.711214	1.2	(0.94-1.52)	0.137158	0.982946	1.44	(0.86-2.42)	0.169271	0.723762	ref.	1.17	(0.91-1.5)	0.234614	0.996725
Phosphatidylcholine (acyl-alkyl) C36:1	PC ae C36:1	10.9 ± 2.88	ref.	10.65 ± 2.48	0.90234	(0.73-1.11)	0.338756	0.904768	10.87 ± 3.00	0.946536	(0.78-1.15)	0.585603	0.818585	10.63 ± 3.03	0.954686	(0.72-1.27)	0.750811	0.879329	ref.	0.85	(0.67-1.07)	0.163199	0.573401	0.94	(0.75-1.17)	0.568548	0.810046	0.9	(0.66-1.24)	0.52435	0.695566	ref.	0.77	(0.59-1.01)	0.0585648	0.475839	1.07	(0.84-1.37)	0.580545	0.982946	1.07	(0.61-1.89)	0.813305	0.960025	ref.	0.96	(0.74-1.24)	0.738477	0.996725
Phosphatidylcholine (acyl-alkyl) C36:2	PC ae C36:2	19.53 ± 5.99	ref.	19.19 ± 5.16	0.951233	(0.77-1.18)	0.648539	0.958542	19.13 ± 6.00	0.895634	(0.73-1.10)	0.284879	0.52906	18.07 ± 5.98	0.894033	(0.67-1.20)	0.451934	0.694269	ref.	0.94	(0.74-1.19)	0.605101	0.957226	0.92	(0.74-1.15)	0.472681	0.722924	0.88	(0.64-1.21)	0.438066	0.656694	ref.	0.8	(0.61-1.05)	0.113063	0.551855	0.99	(0.78-1.28)	0.964146	0.982946	0.97	(0.54-1.73)	0.915845	0.960025	ref.	0.98	(0.76-1.28)	0.89093	0.996725
Phosphatidylcholine (acyl-alkyl) C36:3	PC ae C36:3	10.53 ± 3.09	ref.	10.49 ± 3.04	1.00713	(0.81-1.25)	0.948075	0.97047	10.24 ± 3.31	0.869428	(0.71-1.06)	0.168656	0.429907	9.61 ± 3.34	0.828405	(0.62-1.10)	0.194803	0.468971	ref.	1	(0.8-1.25)	0.993171	0.993171	0.89	(0.72-1.1)	0.284114	0.571015	0.82	(0.6-1.11)	0.198089	0.412206	ref.	0.96	(0.74-1.25)	0.781689	0.967806	0.94	(0.74-1.19)	0.594074	0.982946	0.74	(0.43-1.27)	0.280514	0.818016	ref.	1.02	(0.79-1.31)	0.90619	0.996725
Phosphatidylcholine (acyl-alkyl) C36:4	PC ae C36:4	25.71 ± 7.44	ref.	24.45 ± 6.29	0.920086	(0.75-1.13)	0.436334	0.911025	23.96 ± 7.09	0.814312	(0.67-0.99)	0.0403408	0.249729	23.08 ± 6.87	0.849142	(0.64-1.12)	0.249425	0.522988	ref.	0.88	(0.7-1.1)	0.245368	0.710101	0.8	(0.65-0.99)	0.0418044	0.226441	0.81	(0.6-1.09)	0.160062	0.373124	ref.	0.96	(0.75-1.23)	0.730422	0.962871	0.91	(0.72-1.15)	0.426254	0.982946	0.83	(0.49-1.39)	0.473315	0.885639	ref.	0.9	(0.7-1.16)	0.420564	0.996725
Phosphatidylcholine (acyl-alkyl) C36:5	PC ae C36:5	17.42 ± 5.08	ref.	16.37 ± 4.58	0.861625	(0.7-1.06)	0.167442	0.903425	15.91 ± 4.95	0.765353	(0.63-0.93)	0.00850041	0.142805	15.46 ± 5.15	0.827717	(0.62-1.10)	0.193773	0.468971	ref.	0.84	(0.67-1.05)	0.133341	0.573401	0.78	(0.63-0.96)	0.0194409	0.191933	0.78	(0.57-1.06)	0.111644	0.337529	ref.	0.89	(0.69-1.14)	0.354147	0.823463	0.84	(0.66-1.06)	0.133333	0.982946	0.81	(0.48-1.38)	0.441486	0.885639	ref.	0.85	(0.66-1.1)	0.21709	0.996725
Phosphatidylcholine (acyl-alkyl) C38:0	PC ae C38:0	2.22 ± 0.83	ref.	2.11 ± 0.78	0.878867	(0.71-1.08)	0.22796	0.904768	2.11 ± 0.82	0.824992	(0.68-1.01)	0.057016	0.296978	1.79 ± 0.67	0.725487	(0.54-0.97)	0.0287573	0.146088	ref.	0.84	(0.67-1.05)	0.123706	0.573401	0.82	(0.66-1.02)	0.0746221	0.296179	0.71	(0.52-0.98)	0.0345621	0.140408	ref.	0.81	(0.62-1.05)	0.114319	0.551855	0.83	(0.65-1.06)	0.129561	0.982946	0.69	(0.4-1.18)	0.173609	0.723762	ref.	0.94	(0.73-1.21)	0.63776	0.996725
Phosphatidylcholine (acyl-alkyl) C38:2	PC ae C38:2	2.07 ± 0.64	ref.	2.02 ± 0.56	1.02206	(0.82-1.27)	0.842585	0.9617	2.06 ± 0.74	0.913895	(0.75-1.12)	0.3787	0.639363	1.77 ± 0.57	0.93814	(0.70-1.25)	0.665978	0.856832	ref.	1.03	(0.82-1.3)	0.778992	0.957226	0.94	(0.76-1.17)	0.599287	0.810046	0.91	(0.67-1.25)	0.559349	0.719954	ref.	0.84	(0.64-1.11)	0.217529	0.689356	1.02	(0.79-1.31)	0.875458	0.982946	1.04	(0.57-1.87)	0.907703	0.960025	ref.	1.01	(0.78-1.31)	0.910862	0.996725
Phosphatidylcholine (acyl-alkyl) C38:3	PC ae C38:3	4.56 ± 1.18	ref.	4.45 ± 1.07	0.943562	(0.76-1.16)	0.58743	0.958542	4.52 ± 1.30	0.911772	(0.75-1.11)	0.357791	0.623519	4.20 ± 1.17	0.84521	(0.64-1.12)	0.240255	0.512019	ref.	0.89	(0.71-1.12)	0.328649	0.762936	0.91	(0.73-1.13)	0.3727	0.654743	0.8	(0.59-1.09)	0.16073	0.373124	ref.	0.81	(0.62-1.06)	0.12654	0.551855	1.13	(0.88-1.46)	0.323392	0.982946	0.91	(0.51-1.62)	0.753806	0.933283	ref.	0.93	(0.72-1.21)	0.587743	0.996725
Phosphatidylcholine (acyl-alkyl) C38:4	PC ae C38:4	16.83 ± 3.98	ref.	15.95 ± 3.25	0.860351	(0.70-1.06)	0.165652	0.903425	15.76 ± 3.98	0.793526	(0.65-0.97)	0.0233224	0.202128	15.50 ± 4.26	0.850525	(0.64-1.13)	0.261828	0.54028	ref.	0.8	(0.64-1.01)	0.0620492	0.53776	0.77	(0.62-0.95)	0.016238	0.191903	0.8	(0.59-1.08)	0.14746	0.361694	ref.	0.8	(0.62-1.03)	0.0837425	0.544326	0.96	(0.76-1.22)	0.732612	0.982946	0.82	(0.48-1.39)	0.452071	0.885639	ref.	0.83	(0.64-1.08)	0.168888	0.996725
Phosphatidylcholine (acyl-alkyl) C38:5	PC ae C38:5	22.15 ± 5.35	ref.	21.24 ± 4.63	0.908087	(0.73-1.12)	0.375152	0.904768	20.69 ± 5.30	0.764105	(0.63-0.93)	0.00817414	0.142805	20.43 ± 5.56	0.859931	(0.65-1.14)	0.300907	0.583849	ref.	0.87	(0.69-1.1)	0.238262	0.710101	0.76	(0.61-0.94)	0.0109953	0.146565	0.81	(0.6-1.11)	0.186409	0.410032	ref.	0.95	(0.74-1.22)	0.672379	0.929885	0.86	(0.69-1.09)	0.217414	0.982946	0.77	(0.46-1.31)	0.340332	0.867513	ref.	0.9	(0.69-1.16)	0.403397	0.996725
Phosphatidylcholine (acyl-alkyl) C38:6	PC ae C38:6	8.68 ± 2.49	ref.	8.39 ± 2.45	0.906935	(0.74-1.12)	0.361295	0.904768	8.18 ± 2.58	0.807457	(0.66-0.98)	0.0337175	0.243515	7.89 ± 2.56	0.85254	(0.64-1.13)	0.270144	0.54873	ref.	0.88	(0.71-1.11)	0.289444	0.720935	0.83	(0.67-1.02)	0.0774112	0.296179	0.81	(0.6-1.1)	0.182899	0.409946	ref.	0.92	(0.71-1.19)	0.532011	0.823463	0.88	(0.7-1.12)	0.306455	0.982946	0.82	(0.48-1.39)	0.462725	0.885639	ref.	0.92	(0.71-1.19)	0.530587	0.996725
Phosphatidylcholine (acyl-alkyl) C40:1	PC ae C40:1	1.05 ± 0.30	ref.	1.01 ± 0.30	0.901211	(0.72-1.12)	0.357039	0.904768	0.99 ± 0.33	0.772252	(0.63-0.95)	0.0143036	0.189335	0.83 ± 0.29	0.621652	(0.47-0.82)	0.000905796	0.0287018	ref.	0.88	(0.7-1.12)	0.299893	0.721965	0.78	(0.63-0.97)	0.0286125	0.219229	0.62	(0.46-0.84)	0.00228075	0.042838	ref.	0.84	(0.65-1.09)	0.19247	0.670772	0.82	(0.65-1.05)	0.111626	0.982946	0.57	(0.34-0.95)	0.0322881	0.723762	ref.	0.96	(0.74-1.26)	0.778552	0.996725
Phosphatidylcholine (acyl-alkyl) C40:2	PC ae C40:2	1.53 ± 0.40	ref.	1.54 ± 0.37	1.01168	(0.82-1.25)	0.91351	0.9617	1.52 ± 0.44	0.931679	(0.77-1.13)	0.481559	0.736502	1.62 ± 0.49	1.19139	(0.89-1.59)	0.235958	0.511243	ref.	0.98	(0.78-1.23)	0.868785	0.976334	0.91	(0.74-1.13)	0.415165	0.691942	1.07	(0.78-1.47)	0.66593	0.785003	ref.	0.92	(0.71-1.19)	0.519753	0.823463	1.1	(0.87-1.39)	0.439835	0.982946	1.5	(0.87-2.56)	0.14161	0.723762	ref.	1.03	(0.8-1.33)	0.807232	0.996725
Phosphatidylcholine (acyl-alkyl) C40:3	PC ae C40:3	0.83 ± 0.19	ref.	0.83 ± 0.18	0.966922	(0.78-1.20)	0.761776	0.9617	0.80 ± 0.21	0.781636	(0.64-0.96)	0.0175006	0.18959	0.81 ± 0.22	0.835065	(0.62-1.12)	0.22308	0.511243	ref.	0.96	(0.76-1.22)	0.750398	0.957226	0.79	(0.63-0.99)	0.0380605	0.224903	0.79	(0.57-1.09)	0.144768	0.361694	ref.	0.83	(0.64-1.1)	0.195003	0.670772	0.96	(0.74-1.23)	0.734948	0.982946	0.87	(0.49-1.56)	0.64526	0.932482	ref.	0.93	(0.72-1.22)	0.620289	0.996725
Phosphatidylcholine (acyl-alkyl) C40:4	PC ae C40:4	2.16 ± 0.49	ref.	2.10 ± 0.44	0.975536	(0.79-1.21)	0.819776	0.9617	2.07 ± 0.51	0.846244	(0.69-1.03)	0.0994601	0.369423	2.03 ± 0.57	0.936138	(0.70-1.24)	0.649426	0.852781	ref.	0.95	(0.76-1.2)	0.674537	0.957226	0.83	(0.67-1.03)	0.0964713	0.304854	0.88	(0.65-1.2)	0.432057	0.656694	ref.	0.91	(0.7-1.17)	0.453975	0.823463	1.13	(0.89-1.43)	0.331664	0.982946	0.92	(0.53-1.57)	0.75213	0.933283	ref.	0.9	(0.69-1.17)	0.41995	0.996725
Phosphatidylcholine (acyl-alkyl) C40:5	PC ae C40:5	3.37 ± 0.74	ref.	3.28 ± 0.66	0.907685	(0.73-1.12)	0.375827	0.904768	3.26 ± 0.77	0.830187	(0.68-1.01)	0.068965	0.305494	3.31 ± 0.83	0.958516	(0.72-1.28)	0.774585	0.883299	ref.	0.91	(0.72-1.14)	0.394379	0.854488	0.84	(0.67-1.04)	0.104156	0.304854	0.94	(0.68-1.28)	0.679521	0.788729	ref.	0.8	(0.62-1.04)	0.0978765	0.551855	1.03	(0.81-1.31)	0.784861	0.982946	0.83	(0.48-1.43)	0.504133	0.885639	ref.	0.89	(0.68-1.16)	0.389408	0.996725
Phosphatidylcholine (acyl-alkyl) C40:6	PC ae C40:6	4.51 ± 1.22	ref.	4.37 ± 1.09	0.898821	(0.73-1.11)	0.323773	0.904768	4.34 ± 1.25	0.862284	(0.71-1.05)	0.145555	0.394212	4.30 ± 1.31	0.973666	(0.73-1.30)	0.856359	0.930432	ref.	0.87	(0.69-1.09)	0.226078	0.699765	0.86	(0.69-1.07)	0.171004	0.42751	0.94	(0.69-1.29)	0.710096	0.802717	ref.	0.83	(0.64-1.08)	0.170054	0.650206	1.02	(0.8-1.3)	0.856816	0.982946	0.89	(0.52-1.53)	0.675054	0.933283	ref.	0.89	(0.69-1.15)	0.379827	0.996725
Phosphatidylcholine (acyl-alkyl) C42:1	PC ae C42:1	0.30 ± 0.06	ref.	0.30 ± 0.06	0.933503	(0.74-1.17)	0.554181	0.958542	0.29 ± 0.07	0.769092	(0.62-0.95)	0.0148458	0.189335	0.27 ± 0.07	0.697213	(0.53-0.92)	0.0115385	0.0959456	ref.	0.91	(0.71-1.16)	0.441851	0.911756	0.76	(0.61-0.96)	0.0190329	0.191933	0.67	(0.49-0.9)	0.00762389	0.0707933	ref.	0.91	(0.7-1.18)	0.463945	0.823463	0.88	(0.69-1.12)	0.296867	0.982946	0.68	(0.39-1.17)	0.162532	0.723762	ref.	0.87	(0.66-1.15)	0.334027	0.996725
Phosphatidylcholine (acyl-alkyl) C42:2	PC ae C42:2	0.40 ± 0.10	ref.	0.40 ± 0.11	1.01293	(0.82-1.26)	0.907617	0.9617	0.39 ± 0.12	0.846851	(0.69-1.04)	0.109091	0.380193	0.39 ± 0.13	0.884883	(0.66-1.19)	0.415542	0.684829	ref.	0.98	(0.78-1.24)	0.893339	0.976334	0.84	(0.68-1.05)	0.121124	0.335025	0.84	(0.61-1.16)	0.287559	0.541778	ref.	0.99	(0.76-1.29)	0.922834	0.972765	1.02	(0.8-1.3)	0.894195	0.982946	0.87	(0.49-1.52)	0.612786	0.918473	ref.	0.99	(0.77-1.29)	0.955366	0.996725
Phosphatidylcholine (acyl-alkyl) C42:3	PC ae C42:3	0.51 ± 0.14	ref.	0.50 ± 0.14	0.99023	(0.79-1.24)	0.931056	0.968298	0.48 ± 0.16	0.75742	(0.62-0.93)	0.00878797	0.142805	0.44 ± 0.14	0.716578	(0.53-0.96)	0.0257463	0.146088	ref.	0.97	(0.77-1.23)	0.810272	0.957226	0.75	(0.6-0.93)	0.00913298	0.146565	0.69	(0.5-0.94)	0.0202778	0.109838	ref.	0.9	(0.69-1.18)	0.456531	0.823463	0.91	(0.71-1.16)	0.449657	0.982946	0.59	(0.34-1.01)	0.0528523	0.723762	ref.	1.01	(0.78-1.32)	0.929196	0.996725
Phosphatidylcholine (acyl-alkyl) C42:4	PC ae C42:4	0.66 ± 0.18	ref.	0.64 ± 0.17	0.984406	(0.79-1.22)	0.88581	0.9617	0.63 ± 0.19	0.823104	(0.67-1.01)	0.0571111	0.296978	0.63 ± 0.22	0.965483	(0.72-1.29)	0.811949	0.909943	ref.	0.97	(0.77-1.22)	0.795022	0.957226	0.79	(0.64-0.98)	0.0338668	0.219229	0.89	(0.65-1.21)	0.458523	0.656694	ref.	0.92	(0.71-1.2)	0.555672	0.830314	1.07	(0.84-1.36)	0.591081	0.982946	1.04	(0.6-1.82)	0.879323	0.960025	ref.	0.94	(0.72-1.21)	0.611069	0.996725
Phosphatidylcholine (acyl-alkyl) C42:5	PC ae C42:5	1.57 ± 0.38	ref.	1.53 ± 0.33	0.944466	(0.76-1.17)	0.599932	0.958542	1.51 ± 0.37	0.804133	(0.66-0.98)	0.0329341	0.243515	1.55 ± 0.43	0.992074	(0.74-1.32)	0.956711	0.987083	ref.	0.96	(0.76-1.2)	0.70349	0.957226	0.81	(0.65-1)	0.047267	0.232873	0.98	(0.72-1.34)	0.898436	0.934374	ref.	0.85	(0.65-1.1)	0.208738	0.678398	1.01	(0.79-1.28)	0.94076	0.982946	0.73	(0.42-1.26)	0.25229	0.80206	ref.	0.9	(0.7-1.16)	0.426143	0.996725
Phosphatidylcholine (acyl-alkyl) C44:3	PC ae C44:3	0.06 ± 0.02	ref.	0.06 ± 0.02	1.15833	(0.92-1.46)	0.209338	0.904768	0.06 ± 0.02	0.895448	(0.74-1.09)	0.268981	0.52906	0.06 ± 0.02	0.893445	(0.68-1.17)	0.416165	0.684829	ref.	1.02	(0.8-1.3)	0.856486	0.976334	0.83	(0.67-1.03)	0.0983439	0.304854	0.89	(0.65-1.22)	0.470487	0.656694	ref.	1.14	(0.87-1.51)	0.346536	0.823463	0.95	(0.75-1.19)	0.652402	0.982946	0.72	(0.49-1.06)	0.0917802	0.723762	ref.	1.24	(0.94-1.64)	0.13131	0.996725
Phosphatidylcholine (acyl-alkyl) C44:4	PC ae C44:4	0.22 ± 0.06	ref.	0.22 ± 0.06	0.981521	(0.79-1.21)	0.863953	0.9617	0.21 ± 0.07	0.834396	(0.68-1.02)	0.075851	0.318085	0.21 ± 0.08	0.924316	(0.69-1.23)	0.590027	0.820539	ref.	0.95	(0.76-1.2)	0.679907	0.957226	0.81	(0.65-1)	0.0483658	0.232873	0.85	(0.62-1.15)	0.292969	0.544085	ref.	0.93	(0.72-1.2)	0.552728	0.830314	1.07	(0.84-1.35)	0.598324	0.982946	0.84	(0.49-1.44)	0.526252	0.888477	ref.	0.96	(0.75-1.24)	0.771194	0.996725
Phosphatidylcholine (acyl-alkyl) C44:5	PC ae C44:5	1.02 ± 0.32	ref.	1.00 ± 0.28	0.976229	(0.79-1.21)	0.823327	0.9617	0.97 ± 0.30	0.812919	(0.67-0.99)	0.040125	0.249729	1.04 ± 0.35	0.969022	(0.73-1.29)	0.827975	0.919972	ref.	0.98	(0.78-1.22)	0.828756	0.957226	0.81	(0.65-0.99)	0.0444427	0.231102	0.89	(0.66-1.21)	0.45304	0.656694	ref.	0.89	(0.69-1.15)	0.370813	0.823463	1.02	(0.8-1.28)	0.899394	0.982946	0.83	(0.49-1.41)	0.490518	0.885639	ref.	0.96	(0.75-1.24)	0.750607	0.996725
Phosphatidylcholine (acyl-alkyl) C44:6	PC ae C44:6	0.77 ± 0.23	ref.	0.75 ± 0.22	0.94202	(0.76-1.16)	0.581161	0.958542	0.72 ± 0.21	0.759791	(0.62-0.93)	0.0074352	0.142805	0.73 ± 0.25	0.876962	(0.66-1.17)	0.376935	0.662183	ref.	0.95	(0.76-1.19)	0.63951	0.957226	0.76	(0.61-0.94)	0.010009	0.146565	0.8	(0.59-1.1)	0.175132	0.399423	ref.	0.89	(0.68-1.15)	0.362537	0.823463	0.91	(0.72-1.16)	0.446736	0.982946	0.87	(0.5-1.5)	0.609941	0.918473	ref.	0.91	(0.7-1.17)	0.442731	0.996725
SPHINGOLIPIDS
Hydroxysphingomyelin C14:1	SM OH C14:1	4.15 ± 1.17	ref.	4.06 ± 1.07	0.87968	(0.71-1.09)	0.234618	0.904768	4.06 ± 1.16	0.888738	(0.73-1.08)	0.245096	0.52906	4.46 ± 1.29	1.24365	(0.93-1.67)	0.147147	0.404029	ref.	1.01	(0.78-1.3)	0.954539	0.977212	0.9	(0.72-1.13)	0.364145	0.648478	1.13	(0.79-1.63)	0.497294	0.680508	ref.	0.89	(0.68-1.15)	0.36147	0.823463	1.04	(0.81-1.33)	0.764816	0.982946	1.52	(0.8-2.9)	0.204599	0.759939	ref.	0.82	(0.58-1.14)	0.239419	0.996725
Hydroxysphingomyelin C16:1	SM OH C16:1	1.96 ± 0.56	ref.	1.93 ± 0.51	0.897207	(0.73-1.11)	0.311643	0.904768	1.95 ± 0.57	0.94256	(0.77-1.15)	0.557232	0.804891	2.26 ± 0.71	1.4361	(1.07-1.93)	0.0157933	0.120773	ref.	0.82	(0.65-1.04)	0.0958198	0.566208	0.77	(0.62-0.96)	0.0206697	0.191933	0.66	(0.48-0.91)	0.0118444	0.0827956	ref.	0.82	(0.63-1.07)	0.144721	0.603638	0.88	(0.69-1.13)	0.321043	0.982946	0.88	(0.51-1.54)	0.66468	0.932482	ref.	0.83	(0.64-1.06)	0.139507	0.996725
Hydroxysphingomyelin C22:1	SM OH C22:1	4.76 ± 1.22	ref.	4.56 ± 1.17	0.848177	(0.69-1.05)	0.129681	0.903425	4.61 ± 1.37	0.789084	(0.65-0.96)	0.0206248	0.191516	4.42 ± 1.26	0.732323	(0.55-0.97)	0.0303414	0.146088	ref.	1.08	(0.87-1.36)	0.478643	0.928132	0.94	(0.76-1.16)	0.570492	0.810046	1.29	(0.94-1.78)	0.119852	0.34624	ref.	1.01	(0.78-1.31)	0.949439	0.972765	1.01	(0.79-1.28)	0.954712	0.982946	1.5	(0.87-2.6)	0.146802	0.723762	ref.	1.06	(0.83-1.37)	0.635859	0.996725
Hydroxysphingomyelin C22:2	SM OH C22:2	3.83 ± 1.05	ref.	3.68 ± 1.03	0.813212	(0.66-1.01)	0.0569519	0.822639	3.67 ± 1.09	0.750811	(0.61-0.92)	0.0050945	0.142805	3.73 ± 1.05	0.740531	(0.56-0.98)	0.0383602	0.166227	ref.	0.68	(0.54-0.87)	0.0019526	0.126919	0.63	(0.5-0.79)	8.07501e-05	0.0104975	0.8	(0.58-1.12)	0.192399	0.410032	ref.	0.71	(0.54-0.92)	0.0106671	0.244937	0.73	(0.57-0.93)	0.0126659	0.982946	1.17	(0.64-2.14)	0.61467	0.918473	ref.	0.73	(0.57-0.95)	0.020659	0.996725
Hydroxysphingomyelin C24:1	SM OH C24:1	0.35 ± 0.10	ref.	0.34 ± 0.09	0.824262	(0.67-1.02)	0.0739828	0.903425	0.34 ± 0.10	0.760996	(0.62-0.93)	0.00763264	0.142805	0.35 ± 0.11	0.824423	(0.62-1.10)	0.18992	0.468971	ref.	0.99	(0.8-1.23)	0.933026	0.976334	0.84	(0.68-1.03)	0.0970937	0.304854	1.17	(0.86-1.57)	0.318151	0.566571	ref.	1	(0.78-1.29)	0.985464	0.993103	0.89	(0.71-1.12)	0.334535	0.982946	1.23	(0.75-2)	0.412638	0.883736	ref.	1.06	(0.83-1.36)	0.631341	0.996725
Sphingomyelin C16:0	SM C16:0	70.88 ± 13.78	ref.	71.80 ± 13.95	1.02201	(0.83-1.26)	0.840304	0.9617	70.57 ± 15.03	0.895649	(0.73-1.09)	0.277301	0.52906	77.93 ± 19.72	1.398	(1.03-1.89)	0.0293044	0.146088	ref.	0.86	(0.68-1.09)	0.217806	0.690606	0.89	(0.72-1.12)	0.322349	0.604183	1.24	(0.89-1.73)	0.199761	0.412206	ref.	0.74	(0.56-0.96)	0.0258121	0.335557	1	(0.79-1.28)	0.974685	0.982946	1.26	(0.71-2.24)	0.430057	0.885639	ref.	0.89	(0.68-1.16)	0.370999	0.996725
Sphingomyelin C16:1	SM C16:1	10.35 ± 2.35	ref.	9.86 ± 2.37	0.813072	(0.66-1.00)	0.0488416	0.822639	9.70 ± 2.30	0.731913	(0.60-0.89)	0.00175167	0.113859	10.02 ± 2.46	0.905517	(0.68-1.21)	0.496858	0.725747	ref.	0.87	(0.69-1.1)	0.245804	0.710101	0.95	(0.76-1.19)	0.660602	0.817888	1.45	(1.04-2.04)	0.030476	0.139192	ref.	0.76	(0.58-1)	0.0487372	0.422389	1.08	(0.84-1.38)	0.549543	0.982946	1.57	(0.91-2.73)	0.107775	0.723762	ref.	0.91	(0.7-1.19)	0.492578	0.996725
Sphingomyelin C18:0	SM C18:0	13.55 ± 3.93	ref.	13.54 ± 3.66	0.960028	(0.78-1.18)	0.7002	0.958542	13.75 ± 3.97	1.0101	(0.83-1.23)	0.919478	0.948668	17.12 ± 6.34	1.58924	(1.20-2.10)	0.00110391	0.0287018	ref.	0.81	(0.64-1.02)	0.0772312	0.538214	0.78	(0.62-0.97)	0.0255289	0.219229	0.67	(0.49-0.91)	0.0108387	0.0827956	ref.	0.74	(0.57-0.97)	0.0288884	0.341409	0.93	(0.73-1.19)	0.585601	0.982946	0.97	(0.56-1.7)	0.924308	0.960025	ref.	0.83	(0.64-1.08)	0.160214	0.996725
Sphingomyelin C18:1	SM C18:1	6.54 ± 2.02	ref.	6.18 ± 1.78	0.811359	(0.66-1.00)	0.0464642	0.822639	6.26 ± 1.79	0.843597	(0.70-1.02)	0.0844641	0.332737	7.15 ± 2.40	1.11403	(0.84-1.48)	0.452636	0.694269	ref.	0.78	(0.61-0.99)	0.0428184	0.463866	0.74	(0.59-0.93)	0.0112742	0.146565	0.67	(0.48-0.92)	0.0144708	0.0873963	ref.	0.65	(0.49-0.86)	0.00300579	0.130251	0.84	(0.65-1.08)	0.169558	0.982946	0.95	(0.53-1.71)	0.869617	0.960025	ref.	0.8	(0.61-1.06)	0.115575	0.996725
Sphingomyelin C20:2	SM C20:2	0.15 ± 0.06	ref.	0.15 ± 0.06	0.953354	(0.75-1.21)	0.692338	0.958542	0.15 ± 0.06	0.862898	(0.70-1.07)	0.177659	0.444147	0.17 ± 0.09	1.13776	(0.81-1.59)	0.451268	0.694269	ref.	0.78	(0.62-0.99)	0.0372365	0.463866	0.72	(0.58-0.89)	0.00271721	0.146565	0.71	(0.52-0.97)	0.0313799	0.139192	ref.	0.76	(0.59-0.99)	0.0410238	0.380935	0.87	(0.69-1.1)	0.247525	0.982946	1.26	(0.72-2.21)	0.40853	0.883736	ref.	0.81	(0.63-1.05)	0.106178	0.996725
Sphingomyelin C24:0	SM C24:0	6.84 ± 1.75	ref.	6.61 ± 1.79	0.857796	(0.69-1.06)	0.162346	0.903425	6.76 ± 1.90	0.800944	(0.65-0.98)	0.0322572	0.243515	6.53 ± 1.80	0.73993	(0.55-0.99)	0.0454275	0.190502	ref.	1.03	(0.82-1.3)	0.784273	0.957226	0.91	(0.73-1.13)	0.391317	0.672559	1.33	(0.95-1.85)	0.0946404	0.315468	ref.	0.95	(0.73-1.24)	0.728241	0.962871	0.99	(0.78-1.26)	0.920005	0.982946	1.51	(0.85-2.67)	0.158604	0.723762	ref.	0.96	(0.74-1.25)	0.750595	0.996725
Sphingomyelin C24:1	SM C24:1	15.26 ± 3.84	ref.	15.51 ± 3.98	1.0756	(0.87-1.33)	0.493823	0.954081	15.38 ± 4.13	0.944632	(0.78-1.15)	0.569176	0.806997	17.04 ± 5.24	1.3962	(1.04-1.88)	0.0274783	0.146088	ref.	0.77	(0.6-0.98)	0.034033	0.463866	0.73	(0.58-0.92)	0.00688492	0.146565	0.88	(0.62-1.24)	0.464653	0.656694	ref.	0.72	(0.54-0.95)	0.0192462	0.278	0.75	(0.58-0.97)	0.0289206	0.982946	0.97	(0.54-1.76)	0.927901	0.960025	ref.	0.73	(0.56-0.96)	0.0223705	0.996725
Sphingomyelin C26:0	SM C26:0	0.04 ± 0.01	ref.	0.04 ± 0.01	0.73359	(0.59-0.92)	0.00607396	0.789615	0.04 ± 0.01	0.678019	(0.55-0.84)	0.000292875	0.0380737	0.05 ± 0.02	0.922717	(0.68-1.25)	0.605937	0.820539	ref.	0.95	(0.75-1.2)	0.669268	0.957226	1.04	(0.84-1.3)	0.698821	0.849035	1.7	(1.23-2.35)	0.00118625	0.0308426	ref.	0.9	(0.68-1.17)	0.422017	0.823463	1.12	(0.88-1.43)	0.369743	0.982946	1.62	(0.95-2.77)	0.0769823	0.723762	ref.	0.94	(0.72-1.23)	0.644414	0.996725
Sphingomyelin C26:1	SM C26:1	0.11 ± 0.03	ref.	0.11 ± 0.04	1.01904	(0.83-1.25)	0.85883	0.9617	0.11 ± 0.03	0.876211	(0.72-1.07)	0.189612	0.449367	0.13 ± 0.05	1.3086	(0.99-1.73)	0.0602166	0.239892	ref.	0.76	(0.59-0.98)	0.0325401	0.463866	0.87	(0.69-1.1)	0.257514	0.557948	1.22	(0.86-1.73)	0.267617	0.527124	ref.	0.71	(0.53-0.94)	0.018557	0.278	0.91	(0.7-1.18)	0.46319	0.982946	1.18	(0.66-2.13)	0.574169	0.918473	ref.	0.74	(0.56-0.98)	0.0354077	0.996725
HEXOSES
Hexoses	H1	5262.75 ± 1483.93	ref.	5284.96 ± 1658.64	1.08616	(0.88-1.33)	0.432224	0.911025	5330.35 ± 1470.03	1.16446	(0.96-1.42)	0.127298	0.384172	4894.55 ± 2391.15	1.02613	(0.77-1.36)	0.85886	0.930432	ref.	1.11	(0.89-1.38)	0.339829	0.77505	1.22	(0.99-1.5)	0.0607133	0.281883	1.25	(0.92-1.71)	0.147056	0.361694	ref.	1.12	(0.87-1.44)	0.394606	0.823463	1.08	(0.85-1.37)	0.52706	0.982946	0.51	(0.29-0.89)	0.0168629	0.723762	ref.	1.1	(0.86-1.4)	0.43973	0.996725
Bold metabolites are significantly associated with colorectal cancer stage after FDR correction in the total study population; Bold p-values are significant associations in individual Leave-one-out analyses; a Analysed using multinomial logistic regression models analysing associations of colorectal cancer stage as independent variable (stage I is reference) and the residuals obtained from linear…
[truncated: 21 more columns]
