# Supplementary material for: Plasma metabolites associated with colorectal cancer stage: Findings from an international consortium
Source: Int J Cancer. 2019 Oct 10;146(12):3256–66. doi: 10.1002/ijc.32666 (PMC7216900; doi:10.1002/ijc.32666)
Supplement: Supplementary file 6 — Supplementary Table S6 Results of plasma metabolites associated with colorectal cancer stage (III‐IV vs. I‐II) in the total study population [file IJC-146-3256-s006.xlsx]

## Sheet: Table S5.
Supplementary Table S6. Results of plasma metabolites associated with colorectal cancer stage (III-IV vs. I-II)a in the total study population
Metabolite	Abbreviation	Stage I-IIb Mean ± SD	Stage III-IVb Mean ± SD	ORc	95% CId	p-value	pFDRe
ACYLCARNITINES
Carnitine	C0	37.30 ± 8.76	36.33 ± 9.39	0.877157	(0.75-1.02)	0.0898177	0.377887
Acetylcarnitine	C2	7.03 ± 3.11	6.79 ± 2.73	0.96129	(0.82-1.12)	0.613215	0.78057
Propionylcarnitine	C3	0.43 ± 0.15	0.42 ± 0.15	0.974064	(0.84-1.13)	0.731688	0.840279
Butyrylcarnitine	C4	0.24 ± 0.16	0.22 ± 0.09	0.970908	(0.84-1.13)	0.701006	0.836062
Valerylcarnitine	C5	0.18 ± 0.10	0.19 ± 0.15	1.08916	(0.94-1.27)	0.266324	0.570843
Dodecenoylcarnitine	C12:1	0.14 ± 0.06	0.14 ± 0.06	1.03498	(0.89-1.21)	0.65886	0.80872
Tetradecenoylcarnitine	C14:1	0.07 ± 0.04	0.06 ± 0.04	1.06405	(0.92-1.24)	0.419428	0.68157
Hexadecanoylcarnitine	C16	0.12 ± 0.04	0.12 ± 0.04	1.13721	(0.98-1.32)	0.0930183	0.377887
Octadecanoylcarnitine	C18	0.05 ± 0.02	0.05 ± 0.02	1.08788	(0.94-1.26)	0.272248	0.570843
Octadecenoylcarnitine	C18:1	0.11 ± 0.07	0.12 ± 0.06	1.06051	(0.91-1.23)	0.43691	0.685554
Octadecadienylcarnitine	C18:2	0.04 ± 0.03	0.04 ± 0.03	0.917128	(0.79-1.06)	0.250757	0.570843
AMINO ACIDS
Alanine	Ala	367.02 ± 109.45	364.18 ± 107.80	0.992163	(0.85-1.15)	0.918101	0.954825
Arginine	Arg	69.96 ± 27.59	65.81 ± 27.77	0.913497	(0.79-1.06)	0.237886	0.570843
Asparagine	Asn	43.18 ± 10.94	42.30 ± 10.40	0.889735	(0.76-1.04)	0.132614	0.400927
Aspartate	Asp	9.84 ± 4.13	9.15 ± 4.00	0.927217	(0.80-1.08)	0.319673	0.581229
Citrulline	Cit	32.98 ± 11.40	30.46 ± 11.23	0.843393	(0.72-0.98)	0.0274885	0.274885
Glutamine	Gln	687.62 ± 126.99	675.58 ± 110.76	0.922692	(0.79-1.07)	0.291681	0.581229
Glutamate	Glu	71.20 ± 32.68	72.72 ± 34.41	1.13999	(0.98-1.33)	0.0905767	0.377887
Glycine	Gly	214.66 ± 63.20	215.97 ± 60.5	0.990655	(0.85-1.15)	0.903077	0.946775
Histidine	His	70.99 ± 15.25	70.55 ± 15.75	0.905855	(0.78-1.05)	0.203114	0.538874
Isoleucine	Ile	76.12 ± 24.94	75.16 ± 23.39	0.946733	(0.81-1.10)	0.475322	0.690277
Leucine	Leu	130.35 ± 41.70	128.45 ± 39.34	0.932967	(0.80-1.08)	0.364973	0.612889
Lysine	Lys	194.93 ± 51.64	189.46 ± 47.79	0.872132	(0.75-1.01)	0.0770748	0.377887
Methionine	Met	19.56 ± 6.43	19.56 ± 6.06	1.03907	(0.89-1.21)	0.618452	0.78057
Ornithine	Orn	79.07 ± 29.72	79.69 ± 28.55	0.919263	(0.79-1.07)	0.267299	0.570843
Phenylalanine	Phe	61.52 ± 15.09	62.02 ± 20.41	1.01777	(0.88-1.18)	0.816905	0.89998
Proline	Pro	219.04 ± 81.25	213.76 ± 80.90	0.984555	(0.85-1.14)	0.838453	0.908324
Serine	Ser	94.11 ± 24.01	94.94 ± 23.04	1.00505	(0.87-1.17)	0.947105	0.967218
Threonine	Thr	109.35 ± 30.36	108.51 ± 31.46	0.928035	(0.80-1.08)	0.326382	0.581229
Tryptophan	Trp	52.04 ± 14.04	50.99 ± 14.73	0.887161	(0.76-1.03)	0.123382	0.400927
Tyrosine	Tyr	68.93 ± 22.10	66.73 ± 19.60	0.967193	(0.83-1.12)	0.659418	0.80872
Valine	Val	230.72 ± 62.13	228.70 ± 59.51	0.95094	(0.82-1.11)	0.514911	0.719769
BIOGENIC AMINES
Creatinine	Creatinine	79.82 ± 22.48	79.31 ± 28.39	0.944972	(0.80-1.12)	0.511309	0.719769
Kynurenine	Kynurenine	2.69 ± 0.91	2.68 ± 0.92	1.06497	(0.91-1.24)	0.426724	0.684866
Sarcosine	Sarcosine	4.19 ± 2.31	4.05 ± 2.64	1.0094	(0.87-1.17)	0.901443	0.946775
Trans 4-Hydroxyproline	t4-OH-Pro	10.09 ± 7.24	9.93 ± 5.57	1.05687	(0.91-1.23)	0.471296	0.690277
Asymmetric dimethylarginine	ADMA	0.47 ± 0.11	0.48 ± 0.11	1.02406	(0.88-1.19)	0.754045	0.852399
Symmetric dimethylarginine	SDMA	0.50 ± 0.17	0.49 ± 0.17	0.977996	(0.84-1.14)	0.778939	0.865487
GLYCEROPHOSPHOLIPIDS
Lysophosphatidylcholine (acyl) C16:0	lysoPC a C16:0	93.23 ± 26.93	92.77 ± 27.66	0.924341	(0.80-1.07)	0.30474	0.581229
Lysophosphatidylcholine (acyl) C16:1	lysoPC a C16:1	2.54 ± 0.93	2.54 ± 1.02	0.945558	(0.82-1.10)	0.459571	0.690277
Lysophosphatidylcholine (acyl) C17:0	lysoPC a C17:0	1.56 ± 0.57	1.56 ± 0.62	0.929918	(0.80-1.08)	0.345466	0.590929
Lysophosphatidylcholine (acyl) C18:0	lysoPC a C18:0	26.35 ± 8.59	25.75 ± 9.05	0.890381	(0.77-1.04)	0.131326	0.400927
Lysophosphatidylcholine (acyl) C18:1	lysoPC a C18:1	18.62 ± 6.22	18.76 ± 6.72	0.926147	(0.80-1.08)	0.323492	0.581229
Lysophosphatidylcholine (acyl) C18:2	lysoPC a C18:2	27.36 ± 11.34	26.71 ± 12.7	0.861254	(0.74-1.00)	0.057593	0.377887
Lysophosphatidylcholine (acyl) C20:3	lysoPC a C20:3	2.02 ± 0.76	2.07 ± 0.85	0.973186	(0.84-1.13)	0.723436	0.839703
Lysophosphatidylcholine (acyl) C20:4	lysoPC a C20:4	6.12 ± 2.15	5.94 ± 2.08	0.910387	(0.78-1.06)	0.214391	0.557416
Lysophosphatidylcholine (acyl) C28:1	lysoPC a C28:1	0.24 ± 0.07	0.23 ± 0.08	0.9713	(0.83-1.14)	0.714046	0.839703
Phosphatidylcholine (diacyl) C28:1	PC aa C28:1	2.78 ± 0.74	2.70 ± 0.76	0.934535	(0.80-1.09)	0.385312	0.634057
Phosphatidylcholine (diacyl) C30:0	PC aa C30:0	3.76 ± 1.30	3.90 ± 1.52	1.08534	(0.93-1.26)	0.287371	0.581229
Phosphatidylcholine (diacyl) C32:0	PC aa C32:0	25.16 ± 5.69	25.44 ± 6.42	1.12433	(0.97-1.31)	0.132324	0.400927
Phosphatidylcholine (diacyl) C32:1	PC aa C32:1	29.42 ± 15.44	30.43 ± 16.15	1.09727	(0.94-1.27)	0.224406	0.561016
Phosphatidylcholine (diacyl) C32:2	PC aa C32:2	6.98 ± 3.17	6.75 ± 3.47	0.920088	(0.79-1.07)	0.281022	0.579887
Phosphatidylcholine (diacyl) C32:3	PC aa C32:3	0.77 ± 0.25	0.75 ± 0.28	0.956519	(0.81-1.12)	0.586794	0.762832
Phosphatidylcholine (diacyl) C34:1	PC aa C34:1	345.18 ± 80.91	353.26 ± 83.23	1.1285	(0.97-1.31)	0.119983	0.400927
Phosphatidylcholine (diacyl) C34:2	PC aa C34:2	624.62 ± 139.26	603.39 ± 134.80	0.953884	(0.82-1.11)	0.539974	0.746772
Phosphatidylcholine (diacyl) C34:3	PC aa C34:3	25.56 ± 10.69	24.68 ± 10.91	0.945367	(0.81-1.10)	0.474836	0.690277
Phosphatidylcholine (diacyl) C34:4	PC aa C34:4	2.73 ± 1.18	2.60 ± 1.28	0.889767	(0.76-1.04)	0.130177	0.400927
Phosphatidylcholine (diacyl) C36:0	PC aa C36:0	2.89 ± 0.94	2.76 ± 0.94	0.919224	(0.79-1.07)	0.272045	0.570843
Phosphatidylcholine (diacyl) C36:1	PC aa C36:1	58.97 ± 18.48	59.22 ± 19.79	1.00398	(0.86-1.17)	0.959778	0.967218
Phosphatidylcholine (diacyl) C36:2	PC aa C36:2	330.49 ± 88.36	317.58 ± 94.41	0.903131	(0.77-1.05)	0.194825	0.538874
Phosphatidylcholine (diacyl) C36:3	PC aa C36:3	178.13 ± 45.07	177.21 ± 51.73	0.955882	(0.82-1.11)	0.562388	0.762832
Phosphatidylcholine (diacyl) C36:4	PC aa C36:4	280.39 ± 69.11	270.47 ± 67.51	0.923754	(0.79-1.08)	0.305945	0.581229
Phosphatidylcholine (diacyl) C36:5	PC aa C36:5	38.67 ± 23.51	37.15 ± 21.35	0.973514	(0.84-1.13)	0.722072	0.839703
Phosphatidylcholine (diacyl) C36:6	PC aa C36:6	1.28 ± 0.63	1.22 ± 0.64	0.91612	(0.79-1.07)	0.254729	0.570843
Phosphatidylcholine (diacyl) C38:0	PC aa C38:0	2.65 ± 0.79	2.54 ± 0.85	0.90905	(0.78-1.06)	0.220519	0.561016
Phosphatidylcholine (diacyl) C38:3	PC aa C38:3	52.11 ± 15.04	52.27 ± 17.02	0.988288	(0.85-1.15)	0.881592	0.946775
Phosphatidylcholine (diacyl) C38:4	PC aa C38:4	131.30 ± 34.43	126.46 ± 35.94	0.913774	(0.78-1.07)	0.25603	0.570843
Phosphatidylcholine (diacyl) C38:5	PC aa C38:5	61.70 ± 17.99	60.32 ± 18.65	0.958634	(0.82-1.12)	0.58646	0.762832
Phosphatidylcholine (diacyl) C38:6	PC aa C38:6	92.58 ± 30.28	89.73 ± 29.26	0.983383	(0.85-1.14)	0.827457	0.903945
Phosphatidylcholine (diacyl) C40:2	PC aa C40:2	0.25 ± 0.09	0.24 ± 0.09	0.904086	(0.78-1.05)	0.196517	0.538874
Phosphatidylcholine (diacyl) C40:3	PC aa C40:3	0.37 ± 0.13	0.37 ± 0.12	0.961032	(0.83-1.12)	0.608263	0.78057
Phosphatidylcholine (diacyl) C40:4	PC aa C40:4	2.98 ± 0.82	3.00 ± 0.99	0.974704	(0.84-1.13)	0.73686	0.840279
Phosphatidylcholine (diacyl) C40:5	PC aa C40:5	7.76 ± 2.28	7.94 ± 2.73	1.08022	(0.93-1.26)	0.314922	0.581229
Phosphatidylcholine (diacyl) C40:6	PC aa C40:6	25.79 ± 8.71	25.37 ± 9.03	1.0326	(0.89-1.20)	0.67941	0.817809
Phosphatidylcholine (diacyl) C42:0	PC aa C42:0	0.32 ± 0.10	0.31 ± 0.10	0.886068	(0.76-1.03)	0.125	0.400927
Phosphatidylcholine (diacyl) C42:1	PC aa C42:1	0.16 ± 0.05	0.15 ± 0.05	0.837276	(0.72-0.98)	0.0246945	0.269378
Phosphatidylcholine (diacyl) C42:2	PC aa C42:2	0.14 ± 0.04	0.13 ± 0.04	0.826048	(0.71-0.97)	0.0161162	0.269378
Phosphatidylcholine (diacyl) C42:4	PC aa C42:4	0.10 ± 0.02	0.10 ± 0.03	0.841261	(0.72-0.98)	0.0248657	0.269378
Phosphatidylcholine (diacyl) C42:5	PC aa C42:5	0.23 ± 0.08	0.23 ± 0.08	1.03275	(0.89-1.20)	0.671234	0.815518
Phosphatidylcholine (diacyl) C42:6	PC aa C42:6	0.32 ± 0.09	0.32 ± 0.10	0.993115	(0.86-1.15)	0.926962	0.956389
Phosphatidylcholine (acyl-alkyl) C30:0	PC ae C30:0	0.31 ± 0.09	0.31 ± 0.11	1.02297	(0.88-1.19)	0.768475	0.861222
Phosphatidylcholine (acyl-alkyl) C30:2	PC ae C30:2	0.08 ± 0.02	0.07 ± 0.02	0.924937	(0.79-1.09)	0.339589	0.588984
Phosphatidylcholine (acyl-alkyl) C32:1	PC ae C32:1	4.78 ± 1.23	4.64 ± 1.33	0.942574	(0.81-1.10)	0.443689	0.685554
Phosphatidylcholine (acyl-alkyl) C32:2	PC ae C32:2	1.19 ± 0.35	1.13 ± 0.34	0.939928	(0.8-1.10)	0.440893	0.685554
Phosphatidylcholine (acyl-alkyl) C34:0	PC ae C34:0	2.19 ± 0.62	2.20 ± 0.73	1.0903	(0.94-1.27)	0.270057	0.570843
Phosphatidylcholine (acyl-alkyl) C34:1	PC ae C34:1	16.58 ± 3.84	16.72 ± 4.33	1.08854	(0.93-1.28)	0.295797	0.581229
Phosphatidylcholine (acyl-alkyl) C34:2	PC ae C34:2	18.61 ± 5.65	17.90 ± 6.20	0.884465	(0.76-1.03)	0.118005	0.400927
Phosphatidylcholine (acyl-alkyl) C34:3	PC ae C34:3	11.99 ± 4.12	11.27 ± 4.14	0.834288	(0.72-0.97)	0.0212637	0.269378
Phosphatidylcholine (acyl-alkyl) C36:0	PC ae C36:0	1.04 ± 0.30	1.06 ± 0.35	1.1037	(0.95-1.28)	0.200321	0.538874
Phosphatidylcholine (acyl-alkyl) C36:1	PC ae C36:1	10.76 ± 2.66	10.82 ± 3.00	1.0453	(0.89-1.22)	0.580521	0.762832
Phosphatidylcholine (acyl-alkyl) C36:2	PC ae C36:2	19.34 ± 5.54	18.92 ± 6.00	0.947431	(0.81-1.11)	0.502246	0.717495
Phosphatidylcholine (acyl-alkyl) C36:3	PC ae C36:3	10.51 ± 3.06	10.11 ± 3.32	0.870029	(0.75-1.01)	0.0746683	0.377887
Phosphatidylcholine (acyl-alkyl) C36:4	PC ae C36:4	25.01 ± 6.84	23.78 ± 7.04	0.867513	(0.75-1.01)	0.0597624	0.377887
Phosphatidylcholine (acyl-alkyl) C36:5	PC ae C36:5	16.84 ± 4.83	15.82 ± 4.99	0.85552	(0.74-0.99)	0.041002	0.377887
Phosphatidylcholine (acyl-alkyl) C38:0	PC ae C38:0	2.16 ± 0.80	2.04 ± 0.80	0.88557	(0.76-1.03)	0.121352	0.400927
Phosphatidylcholine (acyl-alkyl) C38:2	PC ae C38:2	2.04 ± 0.60	2.01 ± 0.71	0.925274	(0.79-1.08)	0.325997	0.581229
Phosphatidylcholine (acyl-alkyl) C38:3	PC ae C38:3	4.50 ± 1.12	4.46 ± 1.28	0.956504	(0.82-1.12)	0.572175	0.762832
Phosphatidylcholine (acyl-alkyl) C38:4	PC ae C38:4	16.34 ± 3.61	15.71 ± 4.03	0.893766	(0.77-1.04)	0.144642	0.417854
Phosphatidylcholine (acyl-alkyl) C38:5	PC ae C38:5	21.64 ± 4.98	20.63 ± 5.34	0.835575	(0.72-0.97)	0.0193535	0.269378
Phosphatidylcholine (acyl-alkyl) C38:6	PC ae C38:6	8.52 ± 2.47	8.12 ± 2.58	0.879908	(0.76-1.02)	0.0981492	0.386648
Phosphatidylcholine (acyl-alkyl) C40:1	PC ae C40:1	1.03 ± 0.30	0.96 ± 0.33	0.793771	(0.68-0.93)	0.00331976	0.176682
Phosphatidylcholine (acyl-alkyl) C40:2	PC ae C40:2	1.53 ± 0.38	1.54 ± 0.45	0.997212	(0.86-1.16)	0.971563	0.971563
Phosphatidylcholine (acyl-alkyl) C40:3	PC ae C40:3	0.83 ± 0.19	0.80 ± 0.21	0.824141	(0.70-0.97)	0.0167592	0.269378
Phosphatidylcholine (acyl-alkyl) C40:4	PC ae C40:4	2.13 ± 0.47	2.06 ± 0.52	0.889372	(0.76-1.03)	0.129584	0.400927
Phosphatidylcholine (acyl-alkyl) C40:5	PC ae C40:5	3.32 ± 0.70	3.27 ± 0.78	0.917377	(0.79-1.07)	0.267441	0.570843
Phosphatidylcholine (acyl-alkyl) C40:6	PC ae C40:6	4.43 ± 1.15	4.33 ± 1.26	0.9628	(0.83-1.12)	0.629339	0.786673
Phosphatidylcholine (acyl-alkyl) C42:1	PC ae C42:1	0.30 ± 0.06	0.29 ± 0.07	0.793641	(0.68-0.93)	0.00407728	0.176682
Phosphatidylcholine (acyl-alkyl) C42:2	PC ae C42:2	0.40 ± 0.10	0.39 ± 0.12	0.858164	(0.73-1.00)	0.0544996	0.377887
Phosphatidylcholine (acyl-alkyl) C42:3	PC ae C42:3	0.50 ± 0.14	0.47 ± 0.16	0.761417	(0.65-0.89)	0.00076067	0.0988871
Phosphatidylcholine (acyl-alkyl) C42:4	PC ae C42:4	0.65 ± 0.18	0.63 ± 0.19	0.862506	(0.74-1.00)	0.0576072	0.377887
Phosphatidylcholine (acyl-alkyl) C42:5	PC ae C42:5	1.55 ± 0.35	1.52 ± 0.39	0.876077	(0.75-1.02)	0.0886908	0.377887
Phosphatidylcholine (acyl-alkyl) C44:3	PC ae C44:3	0.06 ± 0.02	0.06 ± 0.02	0.83251	(0.71-0.97)	0.0195831	0.269378
Phosphatidylcholine (acyl-alkyl) C44:4	PC ae C44:4	0.22 ± 0.06	0.21 ± 0.07	0.866848	(0.74-1.01)	0.0656159	0.377887
Phosphatidylcholine (acyl-alkyl) C44:5	PC ae C44:5	1.01 ± 0.30	0.98 ± 0.31	0.857039	(0.74-1.00)	0.0444196	0.377887
Phosphatidylcholine (acyl-alkyl) C44:6	PC ae C44:6	0.76 ± 0.22	0.72 ± 0.22	0.809777	(0.69-0.94)	0.00710574	0.230937
SPHINGOLIPIDS
Hydroxysphingomyelin C14:1	SM OH C14:1	4.10 ± 1.12	4.15 ± 1.20	1.06291	(0.91-1.24)	0.448247	0.685554
Hydroxysphingomyelin C16:1	SM OH C16:1	1.94 ± 0.53	2.02 ± 0.62	1.14844	(0.98-1.35)	0.0885165	0.377887
Hydroxysphingomyelin C22:1	SM OH C22:1	4.65 ± 1.20	4.57 ± 1.35	0.875518	(0.75-1.02)	0.0926613	0.377887
Hydroxysphingomyelin C22:2	SM OH C22:2	3.75 ± 1.04	3.68 ± 1.08	0.866714	(0.74-1.02)	0.0805289	0.377887
Hydroxysphingomyelin C24:1	SM OH C24:1	0.35 ± 0.10	0.34 ± 0.11	0.876359	(0.75-1.02)	0.0877223	0.377887
Sphingomyelin C16:0	SM C16:0	71.39 ± 13.87	72.07 ± 16.34	0.989381	(0.85-1.16)	0.893183	0.946775
Sphingomyelin C16:1	SM C16:1	10.07 ± 2.37	9.76 ± 2.33	0.883626	(0.75-1.04)	0.136617	0.403641
Sphingomyelin C18:0	SM C18:0	13.55 ± 3.78	14.44 ± 4.74	1.21115	(1.03-1.42)	0.0178437	0.269378
Sphingomyelin C18:1	SM C18:1	6.34 ± 1.90	6.44 ± 1.96	1.07942	(0.91-1.27)	0.367733	0.612889
Sphingomyelin C20:2	SM C20:2	0.15 ± 0.06	0.15 ± 0.07	0.955956	(0.82-1.11)	0.565317	0.762832
Sphingomyelin C24:0	SM C24:0	6.72 ± 1.77	6.71 ± 1.88	0.870614	(0.75-1.02)	0.0786584	0.377887
Sphingomyelin C24:1	SM C24:1	15.40 ± 3.91	15.72 ± 4.42	0.995418	(0.86-1.16)	0.952758	0.967218
Sphingomyelin C26:0	SM C26:0	0.04 ± 0.01	0.04 ± 0.01	0.867763	(0.75-1.01)	0.0641018	0.377887
Sphingomyelin C26:1	SM C26:1	0.11 ± 0.04	0.11 ± 0.04	0.947387	(0.82-1.10)	0.477884	0.690277
HEXOSES
Hexoses	H1	5275.14 ± 1581.78	5241.75 ± 1703.27	1.07551	(0.93-1.25)	0.339799	0.588984
a Analysed using multiple logistic regression models analysing associations of colorectal cancer stage (III-IV vs.I-II) as outcome and as the exposure the residuals obtained from linear mixed models with log transformed Z-standardized metabolite concentrations as dependent variable with random intercepts for analytical batch nested within cohort. Regression models were adjusted for sex, age and b…
